# Supplementary material for: Inhibition of SIRT7 Overcomes Radioresistance in Pancreatic Neuroendocrine Tumors by Reactivating MEN1 Expression
Source: Adv Sci (Weinh). 2026 Apr 13;13(39):e19824. doi: 10.1002/advs.202519824 (PMC13335021; doi:10.1002/advs.202519824)
Supplement: Supplementary file 2 — Supporting File 2: advs75280‐sup‐0002‐Table S1‐S13.xlsx. [file ADVS-13-e19824-s002.xlsx]

## Sheet: Table S1
Table S1. Homo sapiens sgRNA library targeting 2,508 epigenetic genes related to Figure 1A
sgRNA	Sequence 5’-3’	Gene
sgAATF_1	GTAGATAGGAAAGCCAGCAA	AATF
sgAATF_2	GAACCCGCGACCAAGCGAGG	AATF
sgAATF_3	GGACCCTGAAGCGGACCCCG	AATF
sgAATF_4	GATGAAGGGGAAGATGGGGA	AATF
sgAATF_5	CTTCAGATGAGCATTAGCAG	AATF
sgAATF_6	GTCCGGCCTCACCTTCCTCG	AATF
sgAATF_7	GTCAATCACCCTGGCAGCAG	AATF
sgAATF_8	TGACCTTGGGAGCAGTGAGG	AATF
sgABT1_1	GGAATCGGAGAAGGCCGCAA	ABT1
sgABT1_2	AGAACAGACACTAGATGCGG	ABT1
sgABT1_3	GCAGGAGGAATCCGAAGAAG	ABT1
sgABT1_4	AAGGCAGCAGCAGCTGCCGG	ABT1
sgABT1_5	CTACACCAAGGACTACACCG	ABT1
sgABT1_6	CAAGCGCATAGCCAAGCGCG	ABT1
sgABT1_7	GTTCCAAAGATCATAACGGA	ABT1
sgABT1_8	AGAAGGTTGCGGACGTGCAG	ABT1
sgACTL6A_1	ATAATACAACAGTGGAACGG	ACTL6A
sgACTL6A_2	ATGGTGGTAGAAAGAGATGA	ACTL6A
sgACTL6A_3	ACTGCAATTCCAGTCCACGA	ACTL6A
sgACTL6A_4	CATGTTGTCACCACAAGTGT	ACTL6A
sgACTL6A_5	GGCGATAAAGGCAAACAAGG	ACTL6A
sgACTL6A_6	GGTGCCTCTGACATGAGAAC	ACTL6A
sgACTL6A_7	GTTTTGCAAAGGAAGAAGGC	ACTL6A
sgACTL6A_8	GTAATAAAGTCTCCAGCAAG	ACTL6A
sgACTL6B_1	GGCCAGCAGCCCCACTGTGG	ACTL6B
sgACTL6B_2	GCCCTGCACGTGCCTCGGGA	ACTL6B
sgACTL6B_3	GGAGCCTCGGACATGAGCAC	ACTL6B
sgACTL6B_4	CAGTGGAGCCACCCACACCA	ACTL6B
sgACTL6B_5	GAGATGAAGTCCCCTGCCAG	ACTL6B
sgACTL6B_6	GAAGAAGGAGAAGCTACCCC	ACTL6B
sgACTL6B_7	CGAGCGACTCCGCATCCCTG	ACTL6B
sgACTL6B_8	GGGAGTGTCATTGTCACCGG	ACTL6B
sgACTR1A_1	TACAGGCAGGACCACAGGGG	ACTR1A
sgACTR1A_2	GCTGCAGACTTTCTCAGAGG	ACTR1A
sgACTR1A_3	TCAGGGGCCCGGAATCGGGA	ACTR1A
sgACTR1A_4	GGAGAGTGAAGGCATCCACG	ACTR1A
sgACTR1A_5	GGATCCGGTGTGATTAAAGC	ACTR1A
sgACTR1A_6	CTTCATTGGCCCCAAAGCTG	ACTR1A
sgACTR1A_7	GCTTTCAATCCGCTATCCCA	ACTR1A
sgACTR1A_8	GCATCCTGTGCTCCTGACTG	ACTR1A
sgACTR2_1	GGTGTGCGACAACGGCACCG	ACTR2
sgACTR2_2	GGGCGGACGATGGACAGCCA	ACTR2
sgACTR2_3	AGTTCTCGTTCCAACCGTGA	ACTR2
sgACTR2_4	TGGACGTATCATCAAAGTTG	ACTR2
sgACTR2_5	TCATTCCAGTTTGTGAAGTG	ACTR2
sgACTR2_6	CTTGGTTTCTAGCTCCCAGA	ACTR2
sgACTR2_7	TCCTGGCCTGCCATCACGGT	ACTR2
sgACTR2_8	ACCATGTGCTTTCTGCGGGG	ACTR2
sgACTR3_1	CAGGAAGGGATGATAAACTG	ACTR3
sgACTR3_2	TAATAGTGGCCAATCCGCCA	ACTR3
sgACTR3_3	AATCCCTCCAGAACAATCCT	ACTR3
sgACTR3_4	ACGGCTGCCGGCCTGTGTGG	ACTR3
sgACTR3_5	TGCCCGGCTGAAATTAAGTG	ACTR3
sgACTR3_6	TTAAGTGAGGAATTGAGTGG	ACTR3
sgACTR3_7	CGAGGAGGAAGATGGCGGGA	ACTR3
sgACTR3_8	GTGTGGTGGACTGTGGCACG	ACTR3
sgACTR5_1	GGGTCGTTCCAAGTCCGCGC	ACTR5
sgACTR5_2	GCAGCCTGGAGCCACTGCGC	ACTR5
sgACTR5_3	GAGCGCAGCATCCAGCGCAG	ACTR5
sgACTR5_4	TCAGCTGGAGGAGACGCTGG	ACTR5
sgACTR5_5	TGAGCACAGCTACATCGCTG	ACTR5
sgACTR5_6	GGCGGCAGCAGCAATTGCGG	ACTR5
sgACTR5_7	CCAGAAGCTCAGTATAGCAG	ACTR5
sgACTR5_8	AGCGGAAGTCAACCTCGAGG	ACTR5
sgACTR6_1	GGATTACCTTTTGAAAAGGG	ACTR6
sgACTR6_2	TGAGATGACGACCTTAGTGC	ACTR6
sgACTR6_3	AAGAACATTGTCTTGACAGG	ACTR6
sgACTR6_4	GGATGTAAAAGAGTCCAGAA	ACTR6
sgACTR6_5	GGGATGTTCAGAGACAAGTT	ACTR6
sgACTR6_6	CCTTGCAGGATAAATGTGGG	ACTR6
sgACTR6_7	GGAGCTTACAACGCCAAAAT	ACTR6
sgACTR6_8	CTTTAAGCCAAGGGAAGAGA	ACTR6
sgACTR8_1	GTACAGCTCCATCCTAGTGG	ACTR8
sgACTR8_2	GAGAACGGAAAGGAGAAGGG	ACTR8
sgACTR8_3	GAAGGGCGGCGAGAAGGAGA	ACTR8
sgACTR8_4	GGACAGTTGGCTCCTAAGGG	ACTR8
sgACTR8_5	GGCCGGCAACGATTCCGAGG	ACTR8
sgACTR8_6	GCTGTTTGAAGGAAAAGCCC	ACTR8
sgACTR8_7	GGGTGATACGGAGAACGGAA	ACTR8
sgACTR8_8	GAGAAGGAGAAGGAGCAGCG	ACTR8
sgACVR2A_1	ATGGTGACAAAGATAAACGG	ACVR2A
sgACVR2A_2	GGTGTACAGGCATCACAAGA	ACVR2A
sgACVR2A_3	GAGTTGGAACAAGTACAGGA	ACVR2A
sgACVR2A_4	GAGGATAGATATGTATGCCA	ACVR2A
sgACVR2A_5	AAACCTAGTAATGGAGAAGG	ACVR2A
sgACVR2A_6	GACTCTAGGACAAACAGTCA	ACVR2A
sgACVR2A_7	GTGTCATATTGCAGAAACCA	ACVR2A
sgACVR2A_8	GATATACCTGGCCTAAAAGA	ACVR2A
sgADAR_1	GCTAGAGGAAGCCAAAGCCA	ADAR
sgADAR_2	AAGGATGTGGCTGAAGGGGT	ADAR
sgADAR_3	CATGAAGGCCCTGCATGGGG	ADAR
sgADAR_4	TGAATTCAGCAGCAAAGCCA	ADAR
sgADAR_5	AGAACGCATGGGTTTCACAG	ADAR
sgADAR_6	TCAGAGTGTTGAAGCACCGG	ADAR
sgADAR_7	ATACAACTCCCAGACTGCGA	ADAR
sgADAR_8	GTAGTGACAAAATCCTACGC	ADAR
sgADNP_1	CATGGGAGGATGTAGGACTG	ADNP
sgADNP_2	CAAGATTGTTGACAGGAAGT	ADNP
sgADNP_3	TTGGCAGTTTAAGAAAAGCC	ADNP
sgADNP_4	GGAGTCAAATCTGTAGGCCA	ADNP
sgADNP_5	GTAAAGCAGTTACTTCCAAG	ADNP
sgADNP_6	GCCTGTGACTGAGAGAGGGA	ADNP
sgADNP_7	GATGGCCGCACACATGCGGA	ADNP
sgADNP_8	GTAAGCAACAGATTCAGCTG	ADNP
sgADNP2_1	CAGCTGCAAGGAGTTACTGA	ADNP2
sgADNP2_2	GGAACCTTCTGGAAAGAAAG	ADNP2
sgADNP2_3	TATTGGGCTTGACAGCTGCA	ADNP2
sgADNP2_4	GCAGTGGATGCACTTGAAGG	ADNP2
sgADNP2_5	GGAATGAGTGAGGCTTCCAG	ADNP2
sgADNP2_6	GTGGGATTGGCCAGCAGCAG	ADNP2
sgADNP2_7	GAACAGTCTGATTTATGGGG	ADNP2
sgADNP2_8	GAACACCAGAATTCACACCC	ADNP2
sgADPGK_1	AGTGGGGATGTCAGAAATGG	ADPGK
sgADPGK_2	TAGGTGAACTGGAATACCAG	ADPGK
sgADPGK_3	GTACGCGGGCTTCCTGGCGC	ADPGK
sgADPGK_4	GCACTCACCCCACTGCCACG	ADPGK
sgADPGK_5	ACTTCCTGCAATGACTCTGG	ADPGK
sgADPGK_6	CAGCAGGAAGACGCAGCCCA	ADPGK
sgADPGK_7	AACTTTTCACGACATTGCCC	ADPGK
sgADPGK_8	GAAGATGAATCGGTTGGCAT	ADPGK
sgAFF1_1	CATGGGCCGGACATAAGCCG	AFF1
sgAFF1_2	ACAGTCCCTTCCAGAACCAG	AFF1
sgAFF1_3	GGGAAACTACGAAGAAGTGA	AFF1
sgAFF1_4	CAGGAGTGTGAATGGACTGG	AFF1
sgAFF1_5	GGAGGTGGAAATGTCTGAGA	AFF1
sgAFF1_6	GGAGGTGCAGATGAGGAGGG	AFF1
sgAFF1_7	GAGCCATAGGGAAGAAGCCC	AFF1
sgAFF1_8	GAAGATAAACAGCCGCCCGC	AFF1
sgAFF2_1	GAAGAAGCAGCGCCTGGAGG	AFF2
sgAFF2_2	GAATCGCAGCATCTGACCCC	AFF2
sgAFF2_3	GGAATTTTCTGAGTGGGCCG	AFF2
sgAFF2_4	GTACTCTAGAGAGTAAGTCA	AFF2
sgAFF2_5	GTGCTGCATGGAGTGAGCTG	AFF2
sgAFF2_6	GGGCTGGTGAGATGCAAGGA	AFF2
sgAFF2_7	GTGTTGGGAGGCTTGTGGGG	AFF2
sgAFF2_8	GGTAGTGGTAGTAGTTGTGG	AFF2
sgAFF3_1	AACCTGGCCAAGGAAAACCG	AFF3
sgAFF3_2	CAGATAGAAATGCATTACGG	AFF3
sgAFF3_3	GTAGTGCTACAGATAGACGA	AFF3
sgAFF3_4	GCGGCCAAGCACAGCAGCAG	AFF3
sgAFF3_5	GTGCACTGCACATCATACAG	AFF3
sgAFF3_6	GCTTGAATAGCAGAAAGTGG	AFF3
sgAFF3_7	GAGCCAGAGAGTCCAGACAG	AFF3
sgAFF3_8	GCTGCTCTCTGAGTCGCTGG	AFF3
sgAFF4_1	AGAGTGGACATAGTAGCCAG	AFF4
sgAFF4_2	ATTGTGATAAGACAATGCCG	AFF4
sgAFF4_3	GTGGCTACTAGAATCATCCC	AFF4
sgAFF4_4	GTTACTGTCCACTGAAGAGG	AFF4
sgAFF4_5	GGAGTCTCGTCCCGGAGTAG	AFF4
sgAFF4_6	GCAGCTGCTGAAGAGCCTCG	AFF4
sgAFF4_7	GCTGCTAGCCAAGTCTACAG	AFF4
sgAFF4_8	GAGCAAGAAACCCAAAACGG	AFF4
sgAGO1_1	GAGGTGACAATCCCTGGGGA	AGO1
sgAGO1_2	AGGGCTTGCACAGACTCCAA	AGO1
sgAGO1_3	GAAGAAGGAGCGGCCCACAG	AGO1
sgAGO1_4	TGAGGGCTACTACCACCCGC	AGO1
sgAGO1_5	GCATCATCTTCCACATGGCA	AGO1
sgAGO1_6	AACGCGCTGAGAGTCCGTGA	AGO1
sgAGO1_7	TCTGATGGCTAGCAGGGCGA	AGO1
sgAGO1_8	ACAGACTGTGGAGTGCACAG	AGO1
sgAGO2_1	GCAGACGGTGGAGTGCACGG	AGO2
sgAGO2_2	GAGGTCACGCTGCCAGGAGA	AGO2
sgAGO2_3	GAGAAGGCCGGACGGACTGA	AGO2
sgAGO2_4	GCGTCTGCAATGTGACCCGG	AGO2
sgAGO2_5	GCAGGAGAGCGGGCAGACGG	AGO2
sgAGO2_6	GGTGACTTGCCTCCAGGGGA	AGO2
sgAGO2_7	ACGGGCTGCTGGAACACCGG	AGO2
sgAGO2_8	GGGCTTCTTCCCATCCCCGG	AGO2
sgAGO3_1	GCCCGACTTGCAGACAGGGA	AGO3
sgAGO3_2	ACAGTAGCAACACCGAGCCA	AGO3
sgAGO3_3	ATGGAGTATGGGACATGCGA	AGO3
sgAGO3_4	GATGTCACTCATCCACCTGC	AGO3
sgAGO3_5	CGAGGGAAACAATTCCACAC	AGO3
sgAGO3_6	AAGAAGTTCCCGGACCATGG	AGO3
sgAGO3_7	GTATTCCAGCATGGCTACAG	AGO3
sgAGO3_8	ATAGCGGAAGTGAAACGTGT	AGO3
sgAGO4_1	ACAGTAGCCACACCCAACCA	AGO4
sgAGO4_2	GAGGTGACTCTTCCAGGCGA	AGO4
sgAGO4_3	GTTACTACCACCCTCTGGGA	AGO4
sgAGO4_4	GGAAGTCTGCACCCGAACGG	AGO4
sgAGO4_5	GAATTCCTGCATGACTACAG	AGO4
sgAGO4_6	AAGCCGGGCATAATATGCAG	AGO4
sgAGO4_7	CCAAGGCCAGGACGACGAGG	AGO4
sgAGO4_8	GTACTAACCTCATGGAGGGA	AGO4
sgAHCTF1_1	GAATTCATGATTCTGAACGC	AHCTF1
sgAHCTF1_2	AAGAACCTGAGAATGATCCT	AHCTF1
sgAHCTF1_3	CACAAGTAACAGCAATTCCG	AHCTF1
sgAHCTF1_4	CTGTGAAGAAAGATACACCC	AHCTF1
sgAHCTF1_5	AGGGAGGAAGGCGTGAATGA	AHCTF1
sgAHCTF1_6	CCTACATGCAGACTAGCAGG	AHCTF1
sgAHCTF1_7	AAGGATAACATCGTTACCAC	AHCTF1
sgAHCTF1_8	GTTTGGTTCAGCTTCAAGGC	AHCTF1
sgAHR_1	CCTACGCCAGTCGCAAGCGG	AHR
sgAHR_2	TCCCCTACTGAAAGAAACGG	AHR
sgAHR_3	GATGTGAACTCATTTGCTGG	AHR
sgAHR_4	GAAGTAGTGGGGTATGGGGA	AHR
sgAHR_5	GTAAAGCCAATCCCAGCTGA	AHR
sgAHR_6	GCAAACAAAGCCAACTGAGG	AHR
sgAHR_7	ATACAACACAGCTTCTCCAG	AHR
sgAHR_8	GCAAGATAATACTGCACCGA	AHR
sgAHRR_1	GCTGCCGGCAGAAGTCCTGG	AHRR
sgAHRR_2	GCACACGGCAGATGAAGCAG	AHRR
sgAHRR_3	GGTCCAACTCGGCGTTGAGG	AHRR
sgAHRR_4	GGTCTGCCGTGCTGGAGGGA	AHRR
sgAHRR_5	GGGGAGGGTCCATGGCCCAG	AHRR
sgAHRR_6	GGGCTGCCCAAACACCACCT	AHRR
sgAHRR_7	CAGGAGATGATGCTATCCTG	AHRR
sgAHRR_8	CAGGAAGGCCGAGTACTCGG	AHRR
sgAIRE_1	GCACCGCACGGAGATCGCGG	AIRE
sgAIRE_2	TCAGCCAGCCCCGGAAGGGG	AIRE
sgAIRE_3	GCTTCATCTGAAGGAAAAGG	AIRE
sgAIRE_4	GCAGCCAGGACAGGAGGGCG	AIRE
sgAIRE_5	AACAAGGCCCGCAGCAGCAG	AIRE
sgAIRE_6	ACTGGGGAGGGCCAGAGGGG	AIRE
sgAIRE_7	GGGGATCTCCCGGAGCGGAG	AIRE
sgAIRE_8	GAGGAGTCCAGCCCTGGCAG	AIRE
sgAKAP1_1	AAGGGGAGGCCAGCATCCGG	AKAP1
sgAKAP1_2	CTGGAGCTAGCCCTGACAGG	AKAP1
sgAKAP1_3	GAGAGGGCAAGAGAGACAGG	AKAP1
sgAKAP1_4	GAAGAGCAGCTCATCCCAGG	AKAP1
sgAKAP1_5	GGTCCGGCAACTCTTCACTG	AKAP1
sgAKAP1_6	GGACCGGGCAGGCATCCTGG	AKAP1
sgAKAP1_7	GCTGCCTGATGGCATCACCG	AKAP1
sgAKAP1_8	GTGTGTCTGGAGCAATGCTG	AKAP1
sgAKAP17A_1	GCGCAGAGAGAAGGAAGCGG	AKAP17A
sgAKAP17A_2	GGAGGAGAGGCAGCGAGCGG	AKAP17A
sgAKAP17A_3	GCAAGAGGGAGCAGAAGCAG	AKAP17A
sgAKAP17A_4	GAAGCTGGAGAAGCTGCAGG	AKAP17A
sgAKAP17A_5	GCTGATGGTCATCTTGGTGA	AKAP17A
sgAKAP17A_6	GGAGGTGATGGAGAGGCTGA	AKAP17A
sgAKAP17A_7	GCCGGACACCATCCACCTGG	AKAP17A
sgAKAP17A_8	GGGCTCCGAGAAGCCCAGCG	AKAP17A
sgALX1_1	GGAGCACGTTATGGAGACGC	ALX1
sgALX1_2	TATCCAGCAGTAAGAAACGG	ALX1
sgALX1_3	GCGCACGTGATGCTCGGCGC	ALX1
sgALX1_4	TCGCCCTGTCAGGACAGCAG	ALX1
sgALX1_5	GACAGAGCTCACTGAGGCCA	ALX1
sgALX1_6	AAGGACTGACAGCTACCCAC	ALX1
sgALX1_7	AGTGACTTTTACATGGGCGC	ALX1
sgALX1_8	CGTGAAAGGGATGCAAGAGA	ALX1
sgALX3_1	GTGCAGGTGAGGCGCAGCGG	ALX3
sgALX3_2	GCCGCGCGTTACCTTCCGCG	ALX3
sgALX3_3	GCCGCCCGCCAAGTACCTGC	ALX3
sgALX3_4	GATGCAGGCTGGCCAGGCAG	ALX3
sgALX3_5	CATGGAGTCAGGGAGTCCCG	ALX3
sgALX3_6	GCGTTATGGGAAGATCCAGG	ALX3
sgALX3_7	GCTGGGGTCTTACCTGAGGG	ALX3
sgALX3_8	GCACTGCGCGCCTTTCCGCG	ALX3
sgALX4_1	GCAACAAGGGCAAGAAGCGG	ALX4
sgALX4_2	GGCAGCCTCAAACTCCAGGA	ALX4
sgALX4_3	CATGAGGACAGACCTCACTG	ALX4
sgALX4_4	GAGGGGCAGCTCATATGCAG	ALX4
sgALX4_5	GTAGTAGGCGTCCATGGCAG	ALX4
sgALX4_6	GAATCCCTGTGCTTTGGCGG	ALX4
sgALX4_7	GATTCGGGGACGCCAAGAGC	ALX4
sgALX4_8	GCCCCAGCTCCACTCTCCAG	ALX4
sgANP32A_1	GGAGGGCCTGGATGATGAGG	ANP32A
sgANP32A_2	TCAGGTAGTGGAAGACGAGG	ANP32A
sgANP32A_3	GTAAGTTTGCGATTGAGGTG	ANP32A
sgANP32A_4	AAGCGATAACAGAGTCTCAG	ANP32A
sgANP32A_5	CGAGATATGTGAGTTGCGGG	ANP32A
sgANP32A_6	CGATGGAGAGGTAGATGACG	ANP32A
sgANP32A_7	TCAGGTGAAAGAACTTGTCC	ANP32A
sgANP32A_8	GGCCCCTGACTCGGATGCTG	ANP32A
sgANTXR1_1	GCCACTGGAAGCCGATGCCG	ANTXR1
sgANTXR1_2	CAGAACTGGAGATAAAAGAG	ANTXR1
sgANTXR1_3	ACTCTGGTGCTCATCTGCGC	ANTXR1
sgANTXR1_4	GGAGACACTTACATGCATGA	ANTXR1
sgANTXR1_5	GAACCATCCACCATATGTGC	ANTXR1
sgANTXR1_6	ACTTCTTTTAAGATAGGCGC	ANTXR1
sgANTXR1_7	CTCCAGGTCAGCATGAACGA	ANTXR1
sgANTXR1_8	ACGGCGGAGCGGAGAGCCCT	ANTXR1
sgAR_1	GAAGCGTCTTGAGCAGGATG	AR
sgAR_2	GAAACTACAGGAGGAAGGAG	AR
sgAR_3	GAAGCAGGGATGACTCTGGG	AR
sgAR_4	AGGCTTCCGCAACTTACACG	AR
sgAR_5	GGGGCTCATGGTGTTTGCCA	AR
sgAR_6	GGTACCGCATGCACAAGTCC	AR
sgAR_7	TCATCCCACATCAGTTCCAG	AR
sgAR_8	CAGAAGACCTGCCTGATCTG	AR
sgARC_1	CACGGGCGGCAAGTACCCGG	ARC
sgARC_2	GAGTTCCTGCAGTACAGCGA	ARC
sgARC_3	GGAGATCATCCAGTACGTGG	ARC
sgARC_4	GAGCTGGACCACCGGACCAG	ARC
sgARC_5	AGGCCCAGCAGTACCAGCCG	ARC
sgARC_6	GAAGATCTGCGTGTCCACGC	ARC
sgARC_7	ACGGGCCGGCCAAGAAGTGG	ARC
sgARC_8	GAAGTGGTGGGAGTTCAAGC	ARC
sgARFGAP2_1	GGAAGGAGAGAAAATGGCGG	ARFGAP2
sgARFGAP2_2	GAAGCTCAGATGGACGCCCA	ARFGAP2
sgARFGAP2_3	GCCCCGTCTACAGAGAGCAG	ARFGAP2
sgARFGAP2_4	GGAAGGGAAGAAGCGAGAGC	ARFGAP2
sgARFGAP2_5	GCATGGGCTTGGTATCCCGA	ARFGAP2
sgARFGAP2_6	GACGCGCCTCACTAGACTCG	ARFGAP2
sgARFGAP2_7	GGGAGAAGATCCGGCAGCTG	ARFGAP2
sgARFGAP2_8	GCATCTCAGACAGCACGGAG	ARFGAP2
sgARGFX_1	GCCCTGAAGCAATACGGAGA	ARGFX
sgARGFX_2	GTCTGGCTGGGGATTCTCTG	ARGFX
sgARGFX_3	ATTGATGAAAGGGTCTGGCT	ARGFX
sgARGFX_4	TGATACTCACTGGGACTAGC	ARGFX
sgARGFX_5	TGGGGCCATTCTGTTCCTCA	ARGFX
sgARGFX_6	CCTTTACTGTTGACTCCGGT	ARGFX
sgARGFX_7	GAAGGGTCTAAGGGCTGAGA	ARGFX
sgARGFX_8	AGAGTACAAAGCAGGAACCG	ARGFX
sgARHGAP35_1	GATTGGAGACAAACTTGAGC	ARHGAP35
sgARHGAP35_2	GTATAGCTGCTCTGCAGGGA	ARHGAP35
sgARHGAP35_3	GTAAAGGCAGAGACAGCCGT	ARHGAP35
sgARHGAP35_4	GGAATCGCTATCCTATGTAG	ARHGAP35
sgARHGAP35_5	GAAGAGTAGAGAGTCCACGC	ARHGAP35
sgARHGAP35_6	AACAAGAGAGGAGACACCAG	ARHGAP35
sgARHGAP35_7	GGAGTTAAACACCTCTTCGG	ARHGAP35
sgARHGAP35_8	TAAGCTCTCTATGGAACTGG	ARHGAP35
sgARID1A_1	GCCGCCGGGCAGGAAAGCGA	ARID1A
sgARID1A_2	GAGGCGCTGGAGGAGGGAGG	ARID1A
sgARID1A_3	GATGCCAGGCAGGTGAGGGG	ARID1A
sgARID1A_4	TCTCCGCGTCAGCCTTCCGG	ARID1A
sgARID1A_5	GTTGCCCAGGCTGCTGGCGG	ARID1A
sgARID1A_6	AGAAAGCCGAGCAGCAGCAG	ARID1A
sgARID1A_7	TGGCGGCAGCAGCGATGGGG	ARID1A
sgARID1A_8	GGCGCCTCCTCACTCAGCCG	ARID1A
sgARID1B_1	GGAGGAGGAGGACAGCGCGG	ARID1B
sgARID1B_2	CCGGTGCTGAAGACTTCCGG	ARID1B
sgARID1B_3	CAAGAGCGGCGGCTCCGAGG	ARID1B
sgARID1B_4	GAGGCGGCTCTCAAGGAGGG	ARID1B
sgARID1B_5	ATGGCGGACAACAAAGCCCC	ARID1B
sgARID1B_6	AGTGCATCATCCCCATCCCG	ARID1B
sgARID1B_7	GCTCAGCACCCCGTACCCCG	ARID1B
sgARID1B_8	GGTTCTGGCCGGCGAAGCGC	ARID1B
sgARID2_1	GCAGTCTCCATTACACACAG	ARID2
sgARID2_2	GGAGCCACAAACACCAGCAA	ARID2
sgARID2_3	CGGCAGTTCCACCACAGCAG	ARID2
sgARID2_4	GAGAAATCTTTCCTTTGAGG	ARID2
sgARID2_5	GTGGAGGATTCCAGTAGCAA	ARID2
sgARID2_6	ATGTGGTAGGAGTAAAACGG	ARID2
sgARID2_7	GAAACTTGCTGAGAAGGGAG	ARID2
sgARID2_8	AATCAGACTCGACTCACCAG	ARID2
sgARID3A_1	CAGGAAGCCCAAATGGGAGG	ARID3A
sgARID3A_2	GGAGATGGAGGAAGACCTCG	ARID3A
sgARID3A_3	GGAGGATTACGAGGATGAGG	ARID3A
sgARID3A_4	GTGCTGGTGACGGAGAAGGG	ARID3A
sgARID3A_5	GGAGAAGGGCGGCCTCGTGG	ARID3A
sgARID3A_6	GCTGTGGCGTGAGATCACCA	ARID3A
sgARID3A_7	CCAGTGCAGCCTTCACCCTG	ARID3A
sgARID3A_8	ATAGACAGCAACCGACGGGA	ARID3A
sgARID3B_1	ATTGATGGCAACCGCAGGGA	ARID3B
sgARID3B_2	AAGATCAGGATCAACGGCAG	ARID3B
sgARID3B_3	GCTGTGGCGGAAAGGAGAGT	ARID3B
sgARID3B_4	GATCTCTCGAGATTTTGCCA	ARID3B
sgARID3B_5	CCTGAGGGTGAAGGCGGCGC	ARID3B
sgARID3B_6	GTGGTTGCTGGGGATATCCG	ARID3B
sgARID3B_7	TGCTGTGGAGACAGAAGGTG	ARID3B
sgARID3B_8	GGAGAGAAGGGCAGGGGCCC	ARID3B
sgARID3C_1	GGAGAAGCGGGAGGAAGCCG	ARID3C
sgARID3C_2	GTGTGGCGGGAAGTCACGCG	ARID3C
sgARID3C_3	GAAGGCGGCCGAGGTGATGG	ARID3C
sgARID3C_4	ATAGACAGCAATCGGCGCGA	ARID3C
sgARID3C_5	GGCCCTAGAGATCAACGGGG	ARID3C
sgARID3C_6	TCAGGCAGGGGAGGCTGCGG	ARID3C
sgARID3C_7	GGAAGATGCTGAAGAAGATG	ARID3C
sgARID3C_8	GGAAGCCGGGGCAGAGGAGG	ARID3C
sgARID4A_1	GTGTGGTGTCTGCAACGGAG	ARID4A
sgARID4A_2	TGATGAAGAGAAGGAAAAGG	ARID4A
sgARID4A_3	AGACTGGTTTATCATCAGGG	ARID4A
sgARID4A_4	GAGAGGGTTGATTTTAAAGG	ARID4A
sgARID4A_5	GGTCAGAAGAGGCCAAGTGA	ARID4A
sgARID4A_6	TGAGCCTGCCTACCTGACAG	ARID4A
sgARID4A_7	GAAAAGGCTGGTGAAAGTTA	ARID4A
sgARID4A_8	GATGCTAGTTGGTATACCGT	ARID4A
sgARID4B_1	ACTGGCTCCAAACCAAGAAG	ARID4B
sgARID4B_2	AGAGTGAAAGATGCTCAGGG	ARID4B
sgARID4B_3	AAGAAGCCATAAAGCAACAG	ARID4B
sgARID4B_4	GTGCCCACTGTCAAATAGGG	ARID4B
sgARID4B_5	GATGTGAGTGCTAAATACAG	ARID4B
sgARID4B_6	TAGCTCTAGCAGTGAAGCAG	ARID4B
sgARID4B_7	CAACATAAAGGTAGAAGCTG	ARID4B
sgARID4B_8	TCCTCTGGGGCAGGATGCGG	ARID4B
sgARID5A_1	GAACAGGAAGCAGTCCACGG	ARID5A
sgARID5A_2	GTGGAAGATCTACAAAGCAG	ARID5A
sgARID5A_3	AAGATGGCTAAGGAGAACAG	ARID5A
sgARID5A_4	CGAGAGGCCGAAGAAGGCCA	ARID5A
sgARID5A_5	ACAAAGCAGTGGAGAAGCTG	ARID5A
sgARID5A_6	GAAGAACGTGTACGACGAGC	ARID5A
sgARID5A_7	GTAGTGGCGGCGCGTGCACG	ARID5A
sgARID5A_8	GAAACAGTACAAGATGGCTA	ARID5A
sgARID5B_1	GATTCCAACAACAATTCCGA	ARID5B
sgARID5B_2	GAATGACCGTACCTTGGCAA	ARID5B
sgARID5B_3	AAATATGTTTCCACTGACGG	ARID5B
sgARID5B_4	GCGGGTACAAGTGGCAGCGC	ARID5B
sgARID5B_5	CGATGGCAAAGCCGTTGCCA	ARID5B
sgARID5B_6	CGAGGTTTGATTGGAGGCAG	ARID5B
sgARID5B_7	AAAGCCCCAGGATGCAGCAG	ARID5B
sgARID5B_8	GTACCCGCAGACATTATGAA	ARID5B
sgARIH2_1	GAAGAAGAAGAAGACGACCC	ARIH2
sgARIH2_2	TAGAGGCACAGACATACCAG	ARIH2
sgARIH2_3	GAATCTTCTCGTGAATCCGC	ARIH2
sgARIH2_4	GGGGTCTGACAGCAATGAAG	ARIH2
sgARIH2_5	ATATCTCTGAAACTTGCCAG	ARIH2
sgARIH2_6	GCTGACAGGCCAGAGAGAGT	ARIH2
sgARIH2_7	AGTGCTGCTCCCAGCAGCTG	ARIH2
sgARIH2_8	AGTTCTCGTCAAGGACGGCG	ARIH2
sgARNT_1	GCAATGGCTGGACCCAGTGA	ARNT
sgARNT_2	ATCACAGTGAAATTGAACGG	ARNT
sgARNT_3	ACTGGCAACACATCCACTGA	ARNT
sgARNT_4	TGGGGAACCTCACTTCGTGG	ARNT
sgARNT_5	GCACAGGCTACATCAAGGCC	ARNT
sgARNT_6	GGAACTCTAGCCAAGAACCA	ARNT
sgARNT_7	GTGTTGGAGAGTGTAGGCCG	ARNT
sgARNT_8	GACATGGTACCAGGAAGAGA	ARNT
sgARNT2_1	CAAGATGGCAACCCCGGCGG	ARNT2
sgARNT2_2	TGTGCGAGACGGCCATGCGG	ARNT2
sgARNT2_3	ACAGGGAACAAGTCCACCGA	ARNT2
sgARNT2_4	GTACAGGATACATCAAGGCC	ARNT2
sgARNT2_5	GGAGTCTCCCAATTGCCACG	ARNT2
sgARNT2_6	GCAGTGTACGTACTTGACGT	ARNT2
sgARNT2_7	GCAAACATTTCAGCAAACCG	ARNT2
sgARNT2_8	GCAGCTAAACCAGAGTCAGG	ARNT2
sgARNTL_1	GGATGCTGTGAGCTGTGGGA	ARNTL
sgARNTL_2	GCAGCATGCTGTCCATGCTG	ARNTL
sgARNTL_3	GAATCCCTGGAACAGTGGGG	ARNTL
sgARNTL_4	CAAGATCCTCAACTACAGCC	ARNTL
sgARNTL_5	GCATCTATGAGCCGCTCCCG	ARNTL
sgARNTL_6	GAACATAATCGAGATGGCCC	ARNTL
sgARNTL_7	GCTGGCCACCCACAAAGATG	ARNTL
sgARNTL_8	GCAGTCGTCCAATTGCGACG	ARNTL
sgARNTL2_1	ATAGCCAAACTGAAAAGCGG	ARNTL2
sgARNTL2_2	GGCGGAAGAGGAGGCTGCGG	ARNTL2
sgARNTL2_3	AGTGGCTCCTGCGATGGCGG	ARNTL2
sgARNTL2_4	AAACCACAGGAGCAATGCAC	ARNTL2
sgARNTL2_5	AGGGACAAGACCAACAGCTA	ARNTL2
sgARNTL2_6	GAGTTTCCACGAAAACGCAA	ARNTL2
sgARNTL2_7	GTTCACAGTAATCTCCACGC	ARNTL2
sgARNTL2_8	GAAGTTCCCAAAAGTTCCTG	ARNTL2
sgARTN_1	GCTGCCTAGGCCAGGGGCAG	ARTN
sgARTN_2	TCTCCGCGCAGCCTGCCCTG	ARTN
sgARTN_3	TCTGCTGAGCAGCGTCGCAG	ARTN
sgARTN_4	CCAGGGGCAGTGGGACAGCG	ARTN
sgARTN_5	ATAGAGATGGAACTTGGACT	ARTN
sgARTN_6	GAACCACTCACCTGCTGCCT	ARTN
sgARTN_7	CAGAGCCAGAGCGGCCAGGG	ARTN
sgARTN_8	CCTCTCACCTACCCGGCAGG	ARTN
sgARX_1	GGAACTGCTGGAGGACGACG	ARX
sgARX_2	CATGAGGCTGGACTTGACCG	ARX
sgARX_3	CATGAGCAATCAGTACCAGG	ARX
sgARX_4	GCTGCACCCGGAAGACGCTG	ARX
sgARX_5	CAAGTGGCGCAAGCGGGAGA	ARX
sgARX_6	GTAGGGGCTGAGCGGGTGGG	ARX
sgARX_7	AAGCGGAGTCGAGCGCCGGG	ARX
sgARX_8	TAGGCTCGGGAAGGCGGCGG	ARX
sgASCL1_1	TCTGCCAAGATGGAGAGCGG	ASCL1
sgASCL1_2	GGGGACGTGCTCCCGAAGGG	ASCL1
sgASCL1_3	GCAAAGAAACAGGCTGCGGG	ASCL1
sgASCL1_4	GGTGGAGACACTGCGCTCGG	ASCL1
sgASCL1_5	GCTGCTGGACGAGCATGACG	ASCL1
sgASCL1_6	CAGGACGCCTGCCTGGAAGG	ASCL1
sgASCL1_7	CGAGAAGCTCCTGCTCCTCG	ASCL1
sgASCL1_8	CCAGGTTGACCAACTTGACG	ASCL1
sgASCL2_1	GATGCAGGCGCGATGGACGG	ASCL2
sgASCL2_2	GGAGACGCTGCGCTCAGCCG	ASCL2
sgASCL2_3	GGGGACGAAGAAGCGCGGGA	ASCL2
sgASCL2_4	GGCAGCGCAGCCGACAGGGA	ASCL2
sgASCL2_5	TCGGACGACAGCGGCTGCGA	ASCL2
sgASCL2_6	GCTGCAGCGCAACAGTTCCG	ASCL2
sgASCL2_7	GCCACCGCAGAGACCGGAGG	ASCL2
sgASCL2_8	ACTTGGGCTTCCAGGCGCTG	ASCL2
sgASCL3_1	GAGGAAATGATGGACAACAG	ASCL3
sgASCL3_2	AGAGTAAGGGGATGACACCG	ASCL3
sgASCL3_3	AAGGCATCGGGAAAGAGAAG	ASCL3
sgASCL3_4	GGAATGAGCGGGAAAGGCAG	ASCL3
sgASCL3_5	GCTCCGCCATCATCTGCCAG	ASCL3
sgASCL3_6	TCGCTGGGAAAAGGCAGCCG	ASCL3
sgASCL3_7	GGAGAAGCGACTCAGCAAAG	ASCL3
sgASCL3_8	GCTGAGACCAAGAATAACCC	ASCL3
sgASCL4_1	GATGGAGACGCGTAAACCGG	ASCL4
sgASCL4_2	AGGGTCCCCGGAACGCCCAG	ASCL4
sgASCL4_3	GCAACGAGCGCGAGCGGCAG	ASCL4
sgASCL4_4	GGAGCGTCTCCACTTTGCTG	ASCL4
sgASCL4_5	AGGGCGGAATGCAACAGCGA	ASCL4
sgASCL4_6	GGTGCGCAGCGAGTATGGCA	ASCL4
sgASCL4_7	CCAGACGCAGGGCGACCCTG	ASCL4
sgASCL4_8	GCGGAGGAAGGCGGGCTCGA	ASCL4
sgASF1A_1	GAAAAGTCTGGTTTTACTGG	ASF1A
sgASF1A_2	AACGGGTTGTAGAAAGGAGA	ASF1A
sgASF1A_3	AAGGTGATCTCGAACTGGAA	ASF1A
sgASF1A_4	GGTTCAGGTGAACAATGTAG	ASF1A
sgASF1A_5	TACAAACATATGCCTTCCTG	ASF1A
sgASF1A_6	GATCACCTTCGAGTGCATCG	ASF1A
sgASF1A_7	TTAGTGGGTCCTGTTCCCGC	ASF1A
sgASF1A_8	TCTGCATCTGGAATGAGTCC	ASF1A
sgASF1B_1	GGTGTCGGTGCTGAACGTGG	ASF1B
sgASF1B_2	GAAGCTGATCTCGAACCGGA	ASF1B
sgASF1B_3	GAGGACCACAGTCACACCCA	ASF1B
sgASF1B_4	CGAGTGCAGTGAAGCCCTGG	ASF1B
sgASF1B_5	GAGAAATCTGGCTTCATGGG	ASF1B
sgASF1B_6	TCAGATCCTAGACTCGGTGC	ASF1B
sgASF1B_7	GCGGGTTCTCACGCAGCTCA	ASF1B
sgASF1B_8	GCGAGGCGAGGCGATGGCCA	ASF1B
sgASH1L_1	GGAGCCACTGACAGTACAGG	ASH1L
sgASH1L_2	GATAGGACTGACGGACCGGG	ASH1L
sgASH1L_3	GGAGAAGTGCAATATACAGG	ASH1L
sgASH1L_4	GATACAGTAGGTGATGGGGA	ASH1L
sgASH1L_5	GAAAAGGAAGAAAACCTCGG	ASH1L
sgASH1L_6	GCCACCACTTTAGTCCACCG	ASH1L
sgASH1L_7	ACTAGAGACACACATACTGG	ASH1L
sgASH1L_8	GACTGAGAGCAAATAGGTGA	ASH1L
sgASH2L_1	GGAATTGCAGCAGGAAGCAG	ASH2L
sgASH2L_2	GGACCACCAAGAAGGCCCGG	ASH2L
sgASH2L_3	GGACCAACCCAGTCTGGCAG	ASH2L
sgASH2L_4	AGAGGTGATGGATACTCAGG	ASH2L
sgASH2L_5	GAATGGCCGACAGTTGGGTG	ASH2L
sgASH2L_6	GGAAGCAGCGGAAAAGGACG	ASH2L
sgASH2L_7	GCCAAGCGCAAACAGCAGGA	ASH2L
sgASH2L_8	GAAGGGCTACTCTATGGTGA	ASH2L
sgASXL1_1	GAAGGAGCGCACGTGGGCCG	ASXL1
sgASXL1_2	ACAGGAGTCAGAACAAGCAG	ASXL1
sgASXL1_3	GGACAAACAGAAGAAGAAGA	ASXL1
sgASXL1_4	GAGAGTTGATCAGGGCACGG	ASXL1
sgASXL1_5	GATACGACAGGAAATGGAGA	ASXL1
sgASXL1_6	AGAGTCATTGCAGCAGAACG	ASXL1
sgASXL1_7	GCAGAACGTGGGCCAGGAGG	ASXL1
sgASXL1_8	GAGGAGGCTGAAATCAAAAG	ASXL1
sgASXL2_1	GAAGGGCAGGACCTGGGCGG	ASXL2
sgASXL2_2	GGGGTGAAAGAGCTGTCAGA	ASXL2
sgASXL2_3	GGTTCAGAAGAAAGCAGTGA	ASXL2
sgASXL2_4	TGATGGTGGCAGCAACAAGG	ASXL2
sgASXL2_5	TGGGCAGCCTGACTGCGGGG	ASXL2
sgASXL2_6	GTTGCTGGCAATCTCCAGGA	ASXL2
sgASXL2_7	AAAGAAGAGTGTGAAAGCCA	ASXL2
sgASXL2_8	AGGGACGTAGGAAGAAGGGC	ASXL2
sgASXL3_1	GGAGATGTTTCTGAAGGAAG	ASXL3
sgASXL3_2	GAAGGACCGCACCTGGGCCG	ASXL3
sgASXL3_3	GGATGGTACAGATATGGCCG	ASXL3
sgASXL3_4	AATGGTGTCAAAACAACACG	ASXL3
sgASXL3_5	GACATTGACATAGAAACCCC	ASXL3
sgASXL3_6	AGGGAAGTCAGAATCACCCC	ASXL3
sgASXL3_7	GAGGTAAGGTTCTCTCCCAG	ASXL3
sgASXL3_8	ACTAACACTCGAATAGGGGA	ASXL3
sgATAD2_1	GGAGCTGCACAACCACTCCG	ATAD2
sgATAD2_2	GCATTGGATCAACATCGGCA	ATAD2
sgATAD2_3	AGAGTCTTTCCAGTTCCAGG	ATAD2
sgATAD2_4	CAGGAGTGGTTTCACAACGG	ATAD2
sgATAD2_5	AATCCAGATAGAGATCCTGG	ATAD2
sgATAD2_6	AAACACAGGAGAGTCTTCGG	ATAD2
sgATAD2_7	GGACAGGTCCAAGGAGCCCG	ATAD2
sgATAD2_8	GTCTGGAGCACATCGGCCGG	ATAD2
sgATAD2B_1	TAACATCTTCAGCAAACCGG	ATAD2B
sgATAD2B_2	GGGTTCGGAGAAAATCAAGG	ATAD2B
sgATAD2B_3	AGACTATGAGAACCATACGG	ATAD2B
sgATAD2B_4	GAAACTAGAATCTCAAGAGG	ATAD2B
sgATAD2B_5	AAGCCGCCCTGATTGCACTG	ATAD2B
sgATAD2B_6	GCACTAACTGAATAAAGTGC	ATAD2B
sgATAD2B_7	GATTCTGATAATTGACGAGG	ATAD2B
sgATAD2B_8	AAGTCGAATGGAGGACCAGG	ATAD2B
sgATAT1_1	GCTGCCACCCAAGAGAGCAG	ATAT1
sgATAT1_2	GCTCTGGCACAAAGGGGCGG	ATAT1
sgATAT1_3	CATGAGTCTGTGCAACGCCA	ATAT1
sgATAT1_4	GGTCAGCAGCCAACAGAAGG	ATAT1
sgATAT1_5	ACTGGGCAAGGCTTCTGCCA	ATAT1
sgATAT1_6	AGAGTTCTCGCCCATGGCCA	ATAT1
sgATAT1_7	CTGGAGGTGTGGCGCGGCGA	ATAT1
sgATAT1_8	CTGGGAAACTCACCAGAACG	ATAT1
sgATF1_1	GCGCCGTGCTAGGATCCCGT	ATF1
sgATF1_2	ACTTGTGCCCAGCAATCAGG	ATF1
sgATF1_3	TGTGGCAGAGAAGTAGCTGA	ATF1
sgATF1_4	GGCTCCTCACAGAAAGCCCA	ATF1
sgATF1_5	GAGAGTACTCACCTGTAAGA	ATF1
sgATF1_6	CCCATCTATCAGACTAGCAG	ATF1
sgATF1_7	TCAGAGACAGCACCTCAACC	ATF1
sgATF1_8	TGAACTGCTGAACCAGGTTG	ATF1
sgATF2_1	ACAGTACTTGAGGTTGGTGA	ATF2
sgATF2_2	GCAAGAGGGGATAAATCTAG	ATF2
sgATF2_3	GGACGAACAATAGCTGATGT	ATF2
sgATF2_4	AGAACTTGTAAGCAGCACAT	ATF2
sgATF2_5	GTCTACTACCAGTGATGAGA	ATF2
sgATF2_6	GTAGACTCTGGGTGAGGTAA	ATF2
sgATF2_7	ACAATTGGCCTGTTAGAGGA	ATF2
sgATF2_8	CTTATGATAGGTGTTGCAAG	ATF2
sgATF3_1	GGTGTCCATCACAAAAGCCG	ATF3
sgATF3_2	AAAGTGCCGAAACAAGAAGA	ATF3
sgATF3_3	AGTGACTGATTCCAGCGCAG	ATF3
sgATF3_4	CCACCGGATGTCCTCTGCGC	ATF3
sgATF3_5	ACTGTCAGCGACAGACCCCT	ATF3
sgATF3_6	AGAAGGCACTCACTTTCTGC	ATF3
sgATF3_7	GATGCTTCAACACCCAGGCC	ATF3
sgATF3_8	CCTTTGTCAAGGAAGAGCTG	ATF3
sgATF4_1	AGTCCCTCCAACAACAGCAA	ATF4
sgATF4_2	TCTCTTAGATGATTACCTGG	ATF4
sgATF4_3	GAGGATCGTAAGGTTTGGGA	ATF4
sgATF4_4	CTGGTAGAGGGGCTGTGCTG	ATF4
sgATF4_5	GGATTTGAAGGAGTTCGACT	ATF4
sgATF4_6	AGTGAAGTGGATATCACTGA	ATF4
sgATF4_7	AAGGGGAAGAGGTTGTAAGA	ATF4
sgATF4_8	ATCCACAGCCAGCCATTCGG	ATF4
sgATF5_1	CCTGCTCCCAGCTAGTGGGC	ATF5
sgATF5_2	AGGACCTCATAGGGAGCCAG	ATF5
sgATF5_3	CACCTGCCCTTACCTGCCAG	ATF5
sgATF5_4	ACTCCTGGCGACCCTGGGGC	ATF5
sgATF5_5	CTGGAGGGCGGGCTTCCAGT	ATF5
sgATF5_6	CCTGTCCAGCTCCAGCCCCA	ATF5
sgATF5_7	AGCCATCCCAGCCCACTAGC	ATF5
sgATF5_8	GGAATCGCGAGCTGAAGGAA	ATF5
sgATF6_1	CGAGACTGAATAACTTGAGG	ATF6
sgATF6_2	TGAGCCCTGCAAATCAAAGG	ATF6
sgATF6_3	GAATAAGAGTCCACTGACCG	ATF6
sgATF6_4	AGCAAGGACTGGCTGAGCAG	ATF6
sgATF6_5	GAGGCACAGGACACATCAGA	ATF6
sgATF6_6	GGTGGAGGAATGTAAAGCAA	ATF6
sgATF6_7	ATTAGGGGCTGACAAGGAGG	ATF6
sgATF6_8	TTTGCCAATGGCATAAGCGT	ATF6
sgATF6B_1	GGAGTCGGCTGAGAGCAGGG	ATF6B
sgATF6B_2	GGAGAGATGGGAGCTGAAGG	ATF6B
sgATF6B_3	GACGCGATGACTCGGAGCTG	ATF6B
sgATF6B_4	GGAGCTGTCCAGATCAGCAT	ATF6B
sgATF6B_5	CCTGAGGAGCCATCAAGGGA	ATF6B
sgATF6B_6	CTGCAGTGGCGGCTTCCGGG	ATF6B
sgATF6B_7	GAGGGACTGCAGAAGGACTG	ATF6B
sgATF6B_8	GGAGTTTCCAGGCATAGGAG	ATF6B
sgATF7_1	TGTGTTTATGAACTGCCAGG	ATF7
sgATF7_2	ACCGTTTGTGTGCAATGCCC	ATF7
sgATF7_3	ACGTACCTGTCCACAGCCCG	ATF7
sgATF7_4	CCTGAAGAACTGTGAGGAGG	ATF7
sgATF7_5	ATGACTGAGTCAGTTCGGGC	ATF7
sgATF7_6	TTCAGGAATCTAGTTGGAGT	ATF7
sgATF7_7	ATTTACAAACGAGGACCACC	ATF7
sgATF7_8	CTAGAGGCAGGGCTATCAGG	ATF7
sgATF7IP_1	GAGTTGTATAAACCACCTGG	ATF7IP
sgATF7IP_2	AGAGGAGAGATCATCAGCAG	ATF7IP
sgATF7IP_3	TGAAAAGGACAACAAACCTG	ATF7IP
sgATF7IP_4	GGATGGCTCTGTAGAAGCTG	ATF7IP
sgATF7IP_5	GAAGAGAGTGGAGCTTCACA	ATF7IP
sgATF7IP_6	GTAAACAATGGACTAACCCT	ATF7IP
sgATF7IP_7	AGGAAGTAAAGCAGAATGGA	ATF7IP
sgATF7IP_8	AGAGGTGGGATCACCAGAGG	ATF7IP
sgATG4B_1	GTGTGCCGGCACCTAGGCCG	ATG4B
sgATG4B_2	GGAGGTGGACACAAAGGAAG	ATG4B
sgATG4B_3	GCGCAAATGGGAGTTGGCGA	ATG4B
sgATG4B_4	AAGGCAAGTCCATAGGCCAG	ATG4B
sgATG4B_5	GGAATCTGCAGGAAACGCAG	ATG4B
sgATG4B_6	AGGGGAATGAGAAGTACCAG	ATG4B
sgATG4B_7	GGGGCTCACGGACATCAACG	ATG4B
sgATG4B_8	GCGATGCTCATGCGGCACGG	ATG4B
sgATM_1	GGGTACCAGAGACAGTGGGA	ATM
sgATM_2	ACATGCGATGGAAAATGAGG	ATM
sgATM_3	GTTGCTTTAATCACATGCGA	ATM
sgATM_4	AGAGCGAATACACAGACTCA	ATM
sgATM_5	GTTGGATGCCAGCTGTGCAG	ATM
sgATM_6	AACGTGCTTAGAAAATCCTG	ATM
sgATM_7	GAAACACGGAAACTAGGAAG	ATM
sgATM_8	GTGAAATATCTCAGCAACAG	ATM
sgATN1_1	GGAAAGGGTAGCCGAAGAGG	ATN1
sgATN1_2	GAGGTTCCTCGATAGCCCGG	ATN1
sgATN1_3	GCACTGCCCGGTTCAAATGG	ATN1
sgATN1_4	GAAGTCCAGGCAGACAGCCA	ATN1
sgATN1_5	CATGGGAGCATGATATCCAG	ATN1
sgATN1_6	AAAGCCGCCTACCACTCCAG	ATN1
sgATN1_7	GTTCCCACCACCCACTGGAG	ATN1
sgATN1_8	GAGGGGTCTCAGGGCAGGTG	ATN1
sgATOH1_1	GATGCGGCTGGGGCTGGCGA	ATOH1
sgATOH1_2	GAGCTGCTACAAACGCCCAG	ATOH1
sgATOH1_3	CGAGTCCGGCAACTCCCGGG	ATOH1
sgATOH1_4	AAAGTTGCAGGTGGCTGCGG	ATOH1
sgATOH1_5	CTGGTAAGGAGGAGCAGCGG	ATOH1
sgATOH1_6	GCTGTGCAAGCTGAAAGGCG	ATOH1
sgATOH1_7	ACGGCTAGCAGCCAACGCCA	ATOH1
sgATOH1_8	GGGGCTCAGCAGGCTTCCGG	ATOH1
sgATOH7_1	TGTTGAGCCCCTGCATGCGG	ATOH7
sgATOH7_2	ATGAAGTCCTGCAAGCCCAG	ATOH7
sgATOH7_3	CAAGTACGAGACCCTGCAGA	ATOH7
sgATOH7_4	GGAACGGGAGGTAGTGGTCG	ATOH7
sgATOH7_5	GTAGCTCAGGGCCATCTGCA	ATOH7
sgATOH7_6	CGAGCGATTCGGCTCGGAGC	ATOH7
sgATOH7_7	GGCTCGGAGCGGGACTGGGT	ATOH7
sgATOH7_8	GGTGGTTCCCCAGTGGGGCC	ATOH7
sgATOH8_1	GAAGCTCAAGCGGAAAGGCA	ATOH8
sgATOH8_2	GGTGCCAGTCCCAGTGGCGC	ATOH8
sgATOH8_3	GGTGCGCACAGCAAGATGCG	ATOH8
sgATOH8_4	AGGGCGCACAGTGGACTCCG	ATOH8
sgATOH8_5	GCGACGCGGAGGAATCCTGG	ATOH8
sgATOH8_6	AAGCCCTGCAGCAGACCCGG	ATOH8
sgATOH8_7	GAGGCTCCTGGCGAACGCCA	ATOH8
sgATOH8_8	GCACACACTCGGAGAAGCTG	ATOH8
sgATR_1	GAAATCAAGCAACATCACGG	ATR
sgATR_2	AAGAGCACCAAAACAGACTG	ATR
sgATR_3	GCCCAGGTCACCAATTGTGG	ATR
sgATR_4	GCTACTGCCAGAGTATCCTG	ATR
sgATR_5	GAAAATGAAACCCCACCTGA	ATR
sgATR_6	GAATGGGTGAACAACACTGC	ATR
sgATR_7	CTTGTGTAACAAATGACAGG	ATR
sgATR_8	TGGAATTGAGGTAGATGCAG	ATR
sgATRX_1	GCAGTGACCAAGTCCAACAA	ATRX
sgATRX_2	TCAGTTGATCATCAAGGGGA	ATRX
sgATRX_3	GTGAATCCGAAGATGAACAG	ATRX
sgATRX_4	TAATTCTGAGGAAGAAGAGG	ATRX
sgATRX_5	GGTGTGGGCAATAATAGTGA	ATRX
sgATRX_6	TGATTCATTGCAAGTCGTGG	ATRX
sgATRX_7	GATGGAAAACAGCAAGGAAG	ATRX
sgATRX_8	AGGGTGTAGTCTTTACACGT	ATRX
sgATXN2_1	AAGGAGACGCCGGAACGCGG	ATXN2
sgATXN2_2	ATGACGACACAGCCACCCGG	ATXN2
sgATXN2_3	GGTAGCAACGGCAACGGCGG	ATXN2
sgATXN2_4	GAAGGAGGACGACGAAGGGG	ATXN2
sgATXN2_5	GAGGAGACCGAGGACGAGGA	ATXN2
sgATXN2_6	AGAGGTCGAAACAGTAACAA	ATXN2
sgATXN2_7	GACCAAAGAGTAGTTAATGG	ATXN2
sgATXN2_8	GAAGGAGATGGGCAAGGCGA	ATXN2
sgAURKB_1	AAGGTGATGGAGAATAGCAG	AURKB
sgAURKB_2	GCTCCTTGTAGAGCTCCCCG	AURKB
sgAURKB_3	CAGGCCACCATACCTCAGGG	AURKB
sgAURKB_4	CTGTGGGCTGGACATTGGAG	AURKB
sgAURKB_5	CAAGTCCCAGATAGAGAAGG	AURKB
sgAURKB_6	GGGGCGCATGCACAATGAGA	AURKB
sgAURKB_7	GTGATGCACTCTCAAAGGGT	AURKB
sgAURKB_8	GCATCAACCCATACTGCAGG	AURKB
sgBACH1_1	GCATTCTTGCTGGTCTGCAG	BACH1
sgBACH1_2	GGATCTAGAAACTGATGAAG	BACH1
sgBACH1_3	GAGTAGTGTGGAGCGAGAAG	BACH1
sgBACH1_4	TACCTGCGGAGTTTACACTG	BACH1
sgBACH1_5	TTTGGGGCATAAAGAAGGCA	BACH1
sgBACH1_6	AATGCAGTTATCACCTGCTG	BACH1
sgBACH1_7	CTAATCCTGATACCTAACCA	BACH1
sgBACH1_8	GACTCTGAGACGGACACCGA	BACH1
sgBACH2_1	GTGTAGGCAAACTGTAACAG	BACH2
sgBACH2_2	CAGCAGAGAAAACATCCGCG	BACH2
sgBACH2_3	GGATGAAGAGGAGGAGACGA	BACH2
sgBACH2_4	GGAGACGATGGATTCAGAGA	BACH2
sgBACH2_5	GAATGTGCTTGCAAAACCTG	BACH2
sgBACH2_6	GCTGCTGAGATGTACTGGGC	BACH2
sgBACH2_7	GAATTATGGACAGCCCCACG	BACH2
sgBACH2_8	GGAGGTGTCCAACTTCACCA	BACH2
sgBAHD1_1	GTGAGGCCCGAACTCAGCAT	BAHD1
sgBAHD1_2	AAGACAGCAACATGGAGCAG	BAHD1
sgBAHD1_3	GATCCCCTGCTCGACTGCGG	BAHD1
sgBAHD1_4	GATCACGGTCACGGCTGCGG	BAHD1
sgBAHD1_5	GCTGGGTCTCCATCTCGGCG	BAHD1
sgBAHD1_6	CAATGGCAAGAACTATCCCA	BAHD1
sgBAHD1_7	AGTGGCTGCACCTCACGAGG	BAHD1
sgBAHD1_8	GCAGTAGCGAGAGGAGCCCC	BAHD1
sgBANF1_1	GGAGGAAAGGGGTTTTGACA	BANF1
sgBANF1_2	GTCCCGGGACTGCTTGGCGT	BANF1
sgBANF1_3	AAGGCATCCGAAGCAGTCCC	BANF1
sgBANF1_4	GAAAGATGAAGACCTCTTCC	BANF1
sgBANF1_5	CTTTCAGCCATTCCCGGAAG	BANF1
sgBANF1_6	GGACTTCACCAATCCCAGCC	BANF1
sgBANF1_7	AGACTTCGTGGCAGAGCCCA	BANF1
sgBANF1_8	GTGGGGAGCCTGGCTGGGAT	BANF1
sgBANF2_1	GAGAGGAAGGCTCTCAGCCT	BANF2
sgBANF2_2	GCGATCAATTTGGTCACCAA	BANF2
sgBANF2_3	GCAGACATCCTTTTCTCCAA	BANF2
sgBANF2_4	AGATGGACAACATGTCTCCC	BANF2
sgBANF2_5	TTTCTCCAATGGGTTCGGAG	BANF2
sgBANF2_6	GGTCACCAAAGGTATCAATA	BANF2
sgBANF2_7	GAATTGTCCCAGCAGGATGT	BANF2
sgBANF2_8	ATGAAGCCGAGTTTCAGAGG	BANF2
sgBANP_1	GAAGACAGCCACCACGAGGA	BANP
sgBANP_2	GGGACACCTCCACATCGCCC	BANP
sgBANP_3	AGTGAGTGACCACACGGCCG	BANP
sgBANP_4	GATGATGTCGGAACACGACC	BANP
sgBANP_5	GAGGGGAGCCGGCCACCATG	BANP
sgBANP_6	GCAGAACACCATTGTGGTGA	BANP
sgBANP_7	ACAGCTGGACACAGAGTCGC	BANP
sgBANP_8	GATCTGCACCTGCTGTGCGT	BANP
sgBARHL1_1	GAACGGCAGTCCCCGAGCAA	BARHL1
sgBARHL1_2	GTGGGAGTCCAAACCTGGGC	BARHL1
sgBARHL1_3	GATCAGAAAGGAGGAGGTGA	BARHL1
sgBARHL1_4	TGTGCACCCTACTCTAGCAG	BARHL1
sgBARHL1_5	AGAGCTGCCCGGGCTGCAGG	BARHL1
sgBARHL1_6	GAAGGGACTGTTTGGAGACG	BARHL1
sgBARHL1_7	GTGACGGTGCGCGACTGGGC	BARHL1
sgBARHL1_8	AAGGATGTCCCTGATCAGAA	BARHL1
sgBARHL2_1	GCGGTCCTGGCCTCACCGAG	BARHL2
sgBARHL2_2	GGAGATTGATACCGTAGGGA	BARHL2
sgBARHL2_3	AAAGGCTGCAAACTTTGCGT	BARHL2
sgBARHL2_4	GGGCGACAGCAAACCTCTGG	BARHL2
sgBARHL2_5	GACCAAACTCGACAAGCGGG	BARHL2
sgBARHL2_6	AAGAAGACGTGGAAGTCCTG	BARHL2
sgBARHL2_7	GTGGTGGGGAGAGGATACGC	BARHL2
sgBARHL2_8	CAGAGCGACATCAAATGCCA	BARHL2
sgBARX1_1	GCTGAAGGCCGAGCAGGCGG	BARX1
sgBARX1_2	GCAGCTCCGCGGGAAGCTGG	BARX1
sgBARX1_3	CAGTGGGCGCCGCGATGCAG	BARX1
sgBARX1_4	GAACAGCCCAGCGGCGCCAG	BARX1
sgBARX1_5	GCTGAGCTCTGCGTTGCTGG	BARX1
sgBARX1_6	CAGGCACCAAAGCCAAGAAG	BARX1
sgBARX1_7	GCAGCTCGGTGAACACAGTG	BARX1
sgBARX1_8	AGACGTGGTACCAGAATCGG	BARX1
sgBARX2_1	GCGACGGGCACACGGAGTAG	BARX2
sgBARX2_2	CGGGTGATCACCGAGAGGAG	BARX2
sgBARX2_3	GACCAGGTGGGAGATGACAG	BARX2
sgBARX2_4	AAGATGGTGCGACTCCGGCG	BARX2
sgBARX2_5	TTACCCGTACAGGAATGCAG	BARX2
sgBARX2_6	GTCCTGCCACCAGGTCACCG	BARX2
sgBARX2_7	GGCCTCAGCAGAGACCGCCT	BARX2
sgBARX2_8	GCCGCCTGGCTGCTTTGAGC	BARX2
sgBATF_1	GGACTCTACCTGTTTGCCAG	BATF
sgBATF_2	CCGCCCAGAAGAGCCGACAG	BATF
sgBATF_3	GCTGTCGGAGCTGTGAGGCA	BATF
sgBATF_4	ATGATGTGAGAAGAGTTCAG	BATF
sgBATF_5	GAAGCTGGAGTCACTGCTGT	BATF
sgBATF_6	TCTGAACACTTACCAGGTGC	BATF
sgBATF_7	CCGACAGAGGCAGACACAGA	BATF
sgBATF_8	GAAGGCCGACACCCTGCACC	BATF
sgBATF2_1	AGGACCCCAAGGAGCAACAA	BATF2
sgBATF2_2	GGGTTGTCCACACCTGGTGC	BATF2
sgBATF2_3	TCATGCCCCACAGGACCCCA	BATF2
sgBATF2_4	CCGGCAGAAGCACACAGACA	BATF2
sgBATF2_5	GCTGAAGAAGCAGAAGAACC	BATF2
sgBATF2_6	GCCTAAGCCATGCACCTCTG	BATF2
sgBATF2_7	CTTCTGCCGGCTTCGCTGGG	BATF2
sgBATF2_8	GGGCTGCTGGGACCAGGCTG	BATF2
sgBATF3_1	GAGCGCCCGGCATGTCGCAA	BATF3
sgBATF3_2	ATGATGACAGGAAGGTCCGA	BATF3
sgBATF3_3	GAAGGCTGACAAGCTCCATG	BATF3
sgBATF3_4	CCTCTGCAGGACGCTGCCGG	BATF3
sgBATF3_5	TCGGAAGAAGCAGACCCAGA	BATF3
sgBATF3_6	GAGTTGCTGCTCAGAGAAGT	BATF3
sgBATF3_7	TCGCCCTCTACCTGCTGCTG	BATF3
sgBATF3_8	AGAGCCCTGAGGATGATGAC	BATF3
sgBAZ1A_1	GAATGAAGACGTAGAAGAGA	BAZ1A
sgBAZ1A_2	GATGTGGAAGACAGTATGGG	BAZ1A
sgBAZ1A_3	AGTCCTCGTAGAAAACGCAG	BAZ1A
sgBAZ1A_4	AGGAGTTCTGGCCGACAGGG	BAZ1A
sgBAZ1A_5	TGTGAGACAGAAGCCGCCCG	BAZ1A
sgBAZ1A_6	CAACACTGTGAACCACAAGA	BAZ1A
sgBAZ1A_7	GGACTGAAGATAAATGTGGG	BAZ1A
sgBAZ1A_8	GCATCACCAAAGATTTCAGG	BAZ1A
sgBAZ1B_1	GATGTTCAGGAGGAAAGCGA	BAZ1B
sgBAZ1B_2	GAAAATGGTAGAGGAAGCAA	BAZ1B
sgBAZ1B_3	GGCCTCCTGAGTGTGCGGGA	BAZ1B
sgBAZ1B_4	GGGAGATTTGGAATTCCCTG	BAZ1B
sgBAZ1B_5	GCCTTGAGTGCAGATAAGGG	BAZ1B
sgBAZ1B_6	AGTATGTCATGAGGATCCGG	BAZ1B
sgBAZ1B_7	GAGACAACCACACCCAAACA	BAZ1B
sgBAZ1B_8	GGAGTTGCGCCTGGCAGTAG	BAZ1B
sgBAZ2A_1	GAGAACTGGGAGAGAAGGGG	BAZ2A
sgBAZ2A_2	AGGGCAGCCACCGATGGCAG	BAZ2A
sgBAZ2A_3	GCTTCATCCTCTTCCCACAG	BAZ2A
sgBAZ2A_4	GAAGTCCCCAAGGTGAAACG	BAZ2A
sgBAZ2A_5	CAAGAGGGAAAAGAAGGAGA	BAZ2A
sgBAZ2A_6	GGAAATGAAGAAGCCGACAG	BAZ2A
sgBAZ2A_7	GAAGGGCCAGAGGAATGCCT	BAZ2A
sgBAZ2A_8	GCAGCTGTCCCTGGCCGCAG	BAZ2A
sgBAZ2B_1	GAAACTACTGAAGCCACAGA	BAZ2B
sgBAZ2B_2	GCTAAGTGAAGCAACTCCAG	BAZ2B
sgBAZ2B_3	TGGGTGGCTGACCATTGGGA	BAZ2B
sgBAZ2B_4	GGTGGAATTCCCAGTAATGG	BAZ2B
sgBAZ2B_5	GCTTTAAGAACATCAGGAGA	BAZ2B
sgBAZ2B_6	GAAGGCATGGAGAGTGGTGA	BAZ2B
sgBAZ2B_7	GTCAGTAGAAGAACAAGCAA	BAZ2B
sgBAZ2B_8	AGAGCCTGCATCAGAAAGGG	BAZ2B
sgBBX_1	GAACCGACTAAAACCAGCAA	BBX
sgBBX_2	CAAATGCTCACACAACACCG	BBX
sgBBX_3	GAAATACACAGACATGGCCA	BBX
sgBBX_4	GCCATTCCAAAGTTAAGCTG	BBX
sgBBX_5	GCTGAGCCTGTAAAACGCTG	BBX
sgBBX_6	GATGCCATTCACCCTACAGA	BBX
sgBBX_7	GCAGCCAAAAGAGAAAAGCA	BBX
sgBBX_8	CCTGACGTACAAGAGAGCGA	BBX
sgBCL11A_1	ACAGATGATGAACCAGACCA	BCL11A
sgBCL11A_2	GAGTGCAGAATATGCCCCGC	BCL11A
sgBCL11A_3	GGCACTGCCCACAGGTGAGG	BCL11A
sgBCL11A_4	GATAAACTTCTGCACTGGAG	BCL11A
sgBCL11A_5	GTGCAGAACGAGGGGAGGAG	BCL11A
sgBCL11A_6	GGCCCGTTGGGAGCTCCAGA	BCL11A
sgBCL11A_7	GTGCCAGATGAACTTCCCAT	BCL11A
sgBCL11A_8	CACAAACGGAAACAATGCAA	BCL11A
sgBCL11B_1	GCGGGTTGCCCTGTTTGCGG	BCL11B
sgBCL11B_2	CAGGAAAGTGTCCGAGCCGG	BCL11B
sgBCL11B_3	GCCATCCTCGAAGAAGACGA	BCL11B
sgBCL11B_4	TAGAGGAGCCAAGTGGCCTG	BCL11B
sgBCL11B_5	ACAGGTGAGCAGGTCAGGGT	BCL11B
sgBCL11B_6	GTGTCAAATGAACTTCCCCT	BCL11B
sgBCL11B_7	TCGGAGCGTGAGGAGGGTGG	BCL11B
sgBCL11B_8	GCAGGTGGTCATCTTCGTCG	BCL11B
sgBCL3_1	GGTGTAGGCAGGTTCACCAG	BCL3
sgBCL3_2	GTTGGCGCTCCGGTCAGGGG	BCL3
sgBCL3_3	GTAACCTGCCAGCTGTGCAC	BCL3
sgBCL3_4	GAGCGGCCGTCTGGCCATGG	BCL3
sgBCL3_5	GCAGCAGCTGCACCATGCTA	BCL3
sgBCL3_6	GCCGGACGCTGAGTGCAGGG	BCL3
sgBCL3_7	GTGCGCACGCTGGTCCGCAG	BCL3
sgBCL3_8	ACAGGTCATCGACATCCTGA	BCL3
sgBCL6_1	GAAGAACATCACTGGCATGG	BCL6
sgBCL6_2	GAAACTCCTCATCGGAGAAG	BCL6
sgBCL6_3	CCAACCCCTTCCCCAAGGAG	BCL6
sgBCL6_4	GAGGGGAGCCAGAAGCCTGG	BCL6
sgBCL6_5	GGAACGTGGGGCCAGCGGTG	BCL6
sgBCL6_6	GGATAAGCACATGGGCACGG	BCL6
sgBCL6_7	GATACAGCTGTCAGCCGGCG	BCL6
sgBCL6_8	AGATCCTGAGATCAACCCTG	BCL6
sgBCL6B_1	GGGCTCCGCAGATTGAGCAG	BCL6B
sgBCL6B_2	GAGGTTGCCCAGCACGTCGG	BCL6B
sgBCL6B_3	ACCTGGCCTGGATGAAGCGG	BCL6B
sgBCL6B_4	GAGCGCCTGGGACTACCTGG	BCL6B
sgBCL6B_5	GCACGTGCTGATCCACACCG	BCL6B
sgBCL6B_6	CGTCAGTGAGGATCCCGCGC	BCL6B
sgBCL6B_7	GAACTGCCTTGTGTGCTCTG	BCL6B
sgBCL6B_8	GGGCGCAGGGAGATGCCCAG	BCL6B
sgBCLAF1_1	GGAGGAGGTAGATATCATCG	BCLAF1
sgBCLAF1_2	GGTGGTGTAGCAATAGGTGA	BCLAF1
sgBCLAF1_3	AAAGAACGGGGAGATTCCAA	BCLAF1
sgBCLAF1_4	AGAAAAGAAGGACAGACGCA	BCLAF1
sgBCLAF1_5	AGACGACCTTATGGGTACAG	BCLAF1
sgBCLAF1_6	TGGGGATGAAGAACGAGAAG	BCLAF1
sgBCLAF1_7	GGCGATCAATGTCATGCCGA	BCLAF1
sgBCLAF1_8	GCAGGAGTTAGCCGACCACG	BCLAF1
sgBHLHA15_1	ACGGGTCCCTGCCGAACCCG	BHLHA15
sgBHLHA15_2	GCAGCAAGGGCTCCGGGCGA	BHLHA15
sgBHLHA15_3	GTGACAGCAGCATCCAGCGG	BHLHA15
sgBHLHA15_4	GCAACGAGAGGGAGCGGCAG	BHLHA15
sgBHLHA15_5	GCTGCTGGACATGGTCAGGA	BHLHA15
sgBHLHA15_6	GGCCCCGGTGCAGGACACAG	BHLHA15
sgBHLHA15_7	CAAGATCGAGACGCTCACGC	BHLHA15
sgBHLHA15_8	GAACTACATCAAATCGCTGA	BHLHA15
sgBHLHA9_1	GTGGCACTCCAGGTGTCCGC	BHLHA9
sgBHLHA9_2	GGGCCTAGCACAGGCCTCCG	BHLHA9
sgBHLHA9_3	AGCGCGGATGGCCCATCCCG	BHLHA9
sgBHLHA9_4	GGCGCATGGCCGCCAACGTG	BHLHA9
sgBHLHA9_5	GCGCATCCTAGACTACAACG	BHLHA9
sgBHLHA9_6	GCGGATCGCAGGTAGCCCCG	BHLHA9
sgBHLHA9_7	TGCCCGGGAAGGCCATGCTG	BHLHA9
sgBHLHA9_8	CAGGACTAGGCCTCACGGCG	BHLHA9
sgBHLHE22_1	TCGGTGGCCGAGAGCAGCGG	BHLHE22
sgBHLHE22_2	GAAGAGGTCGTCCTCGCCGG	BHLHE22
sgBHLHE22_3	GAAGCAGCCCAGGGGCGACG	BHLHE22
sgBHLHE22_4	GCCGTACTTGAGGCAAAGGG	BHLHE22
sgBHLHE22_5	GGTGGCGCGAAGGCAGCCGA	BHLHE22
sgBHLHE22_6	TCCAATGCCCACCTCCACGG	BHLHE22
sgBHLHE22_7	GGTAGCAGCAGCGGTAGCAG	BHLHE22
sgBHLHE22_8	GGTAGCGGTAGCGGCAGCGG	BHLHE22
sgBHLHE23_1	ACAGTGTTTGCAAAGCGCGG	BHLHE23
sgBHLHE23_2	GCGTACCTGGCACTAAGCCA	BHLHE23
sgBHLHE23_3	ACTAAGCCACGGCTACGCGG	BHLHE23
sgBHLHE23_4	TGCGGGTCTCGCCTACGGGG	BHLHE23
sgBHLHE23_5	GCTCAGGCGGCGGAGAGCAG	BHLHE23
sgBHLHE23_6	GCATCAACGCGCGCGAGCGG	BHLHE23
sgBHLHE23_7	CGAGAACCCGAAGCGGCCCG	BHLHE23
sgBHLHE23_8	GAGCAGCGGCGAACAGAGCG	BHLHE23
sgBHLHE40_1	CAAGTGTACAAGTCAAGACG	BHLHE40
sgBHLHE40_2	GGGTAGGAGATCCTTCAGCT	BHLHE40
sgBHLHE40_3	CCAGTCCCGGTGCTTTGGGC	BHLHE40
sgBHLHE40_4	AAAGCGGAGCGAGGACAGCA	BHLHE40
sgBHLHE40_5	CGAGTGCATCGCCCAGCTGA	BHLHE40
sgBHLHE40_6	AGACCTACAAATTGCCGCAC	BHLHE40
sgBHLHE40_7	TAAGTTTGAGATGTTCGGGT	BHLHE40
sgBHLHE40_8	AAAATCATTGCCCTGCAGAG	BHLHE40
sgBHLHE41_1	CATGAAACGAGACGACACCA	BHLHE41
sgBHLHE41_2	CAGCAGTTGAACATGGACGA	BHLHE41
sgBHLHE41_3	ATGCTGTTGCTCGGTTAAGG	BHLHE41
sgBHLHE41_4	GAAGTATCTGTACCCGGCGG	BHLHE41
sgBHLHE41_5	GGGATGCCGGGGTATAGCAG	BHLHE41
sgBHLHE41_6	GGACAGGCAGGGGAACGCGG	BHLHE41
sgBHLHE41_7	GATCAACCACTTGCACGCCG	BHLHE41
sgBHLHE41_8	GACGGGCACGCAGTAGGCGA	BHLHE41
sgBLOC1S1_1	ACGCTCACCTCGGCTCCCCG	BLOC1S1
sgBLOC1S1_2	GCGGGACAGCATGGTCACGT	BLOC1S1
sgBLOC1S1_3	GAATGAACGCAAGGAGCTGC	BLOC1S1
sgBLOC1S1_4	GAGGTCCATACCCCACATTG	BLOC1S1
sgBLOC1S1_5	TTGCCAAGCAGACAGGCCAG	BLOC1S1
sgBLOC1S1_6	GTTCCAGCTTCCGGAGCCGG	BLOC1S1
sgBLOC1S1_7	CCCTCTCCCCAGAAAAGAGG	BLOC1S1
sgBLOC1S1_8	GACCTGCCTGACAGAAGCTT	BLOC1S1
sgBLZF1_1	GTTACTTCATCCCCAATCCG	BLZF1
sgBLZF1_2	GCAGTTCCATCAGAGAGCCC	BLZF1
sgBLZF1_3	CCAGCTCCGTGTACAGACAG	BLZF1
sgBLZF1_4	AGGAGATGGAATGGAAACTG	BLZF1
sgBLZF1_5	CTTTCTAGATTGGACTCCGG	BLZF1
sgBLZF1_6	GCCCAGGAGTTCTTCAGCTA	BLZF1
sgBLZF1_7	GCTGTGGGGTTGTACACTAG	BLZF1
sgBLZF1_8	CCAATCCGAGGAGCAGGAGA	BLZF1
sgBMI1_1	GATTGATGTCATGTATGAGG	BMI1
sgBMI1_2	ACAAAGCACACACATCAGGT	BMI1
sgBMI1_3	GCAGCTCATCCTTCTGCTGA	BMI1
sgBMI1_4	AAAGGTTTACCATCAGCAGA	BMI1
sgBMI1_5	CAAAGAGAAATCTAAGGAGG	BMI1
sgBMI1_6	TACTCACTTTTGAAAAGCCC	BMI1
sgBMI1_7	TATGCTACTTACCCTTCTCC	BMI1
sgBMI1_8	CTCTAATGAAGATAGAGGAG	BMI1
sgBNC1_1	CAGCGGTCGCAGGATGGCCG	BNC1
sgBNC1_2	GTGTCCAGTCCAAGGCATGG	BNC1
sgBNC1_3	GCCTTGGTACAAAGAAGGGC	BNC1
sgBNC1_4	GAACCAGGGTAGCTGGGAGG	BNC1
sgBNC1_5	TGAAGAGGACAACAGCGGGA	BNC1
sgBNC1_6	GAGCAGCATGTACAGTCAGG	BNC1
sgBNC1_7	GCAGCAGCGCCTGCTGGCTG	BNC1
sgBNC1_8	TGCATTGGTCACACTGACGG	BNC1
sgBNC2_1	TGTGCGGCTAAAGATCCTGC	BNC2
sgBNC2_2	GGAGAAAGAAGGGCAGGCCG	BNC2
sgBNC2_3	GGTTCCCGCAGCCTCAACCC	BNC2
sgBNC2_4	GTGGCGATTACGACTTCGGA	BNC2
sgBNC2_5	GAAGATGATGACCCCAATGA	BNC2
sgBNC2_6	TAATTAAGGCTATGTGGAGG	BNC2
sgBNC2_7	GCTGATGTCAAACACGACGT	BNC2
sgBNC2_8	GCTTCAGGACGCTGAAGAGA	BNC2
sgBNIP3_1	GAGAGAGCAGCAGAGATGGA	BNIP3
sgBNIP3_2	CATCACCTACCCCAATCCGA	BNIP3
sgBNIP3_3	GGATATGGGATTGGTCAAGT	BNIP3
sgBNIP3_4	GCTGAAGTGCAGTTCTACCC	BNIP3
sgBNIP3_5	CTTCAGCAATAATGGGAACG	BNIP3
sgBNIP3_6	TGTGGTGTCTGCGAGCGAGG	BNIP3
sgBNIP3_7	GAAACAGATACCCATAGCAT	BNIP3
sgBNIP3_8	GAAGCTCTGTTGGTATCTTG	BNIP3
sgBOD1_1	GTGGAGCAGCTCAAGAGCCG	BOD1
sgBOD1_2	GCAGCTCATCGCTCTCATCG	BOD1
sgBOD1_3	AGCCAGCTTACCAAAACCTG	BOD1
sgBOD1_4	AACTAGCCAGGCCTCTGCCG	BOD1
sgBOD1_5	AAATGGTCTGAGGCAGAGTG	BOD1
sgBOD1_6	CCAAAACCTGAGGCAGAAAG	BOD1
sgBOD1_7	AGTAGCGCCAGTCGCTGCCC	BOD1
sgBOD1_8	AGCTACCTTGGTGTCCACGT	BOD1
sgBOP1_1	GGTGCTGTGGCTGAGAGGAG	BOP1
sgBOP1_2	GGATGATGACGAAGGCGACG	BOP1
sgBOP1_3	TGAGAGGAGAGGTGCAGAGG	BOP1
sgBOP1_4	GGAGACGCCAGAATCGCTGC	BOP1
sgBOP1_5	CGAGCGTGCGGCCGGAGAAG	BOP1
sgBOP1_6	GGCGACGAGGAGGGAGAGGA	BOP1
sgBOP1_7	GGACGGAGCCCTTGATGACG	BOP1
sgBOP1_8	GACCACTGAGGAGCAGGTGC	BOP1
sgBPTF_1	GGATTCTGAGGACGACGAGG	BPTF
sgBPTF_2	GACTTGGGAAATTCAAGGGG	BPTF
sgBPTF_3	AAAGGAGCAGAGCAAAACCG	BPTF
sgBPTF_4	GGAGGACATGGTCTCCGAGG	BPTF
sgBPTF_5	TCTGGCACCTCCTCAAGAGG	BPTF
sgBPTF_6	TCAGCTGAAGAGCCAGCAGG	BPTF
sgBPTF_7	GATGTGGTCAATGTTAGTGA	BPTF
sgBPTF_8	GACTCCCTGACCACCACGGG	BPTF
sgBRD1_1	GGGCTGCGCAAATATCCTGG	BRD1
sgBRD1_2	GCAACAAGGAAAACAGCGAG	BRD1
sgBRD1_3	CGAGGAACTGGACAACGAGG	BRD1
sgBRD1_4	GGTGGAGTATGACATGGACG	BRD1
sgBRD1_5	AAACATGCTCTGCGACACGG	BRD1
sgBRD1_6	GCAGCAGTCTCTGATCGACG	BRD1
sgBRD1_7	CGGGGTGCCCTACATCCCCG	BRD1
sgBRD1_8	GTGCTGTGCCCCAACAAGGG	BRD1
sgBRD2_1	TGTGTGTGACACAGAAGAGA	BRD2
sgBRD2_2	GAGGAAATGACTGATGGGTG	BRD2
sgBRD2_3	GCTGCAGTAACAGCAAGGAG	BRD2
sgBRD2_4	GAGCTCCTCTGAGGAAGAGG	BRD2
sgBRD2_5	GAAGCATCGAGGCCGAGCTG	BRD2
sgBRD2_6	GGGGCCGATGAAGATGACAA	BRD2
sgBRD2_7	CCAGCTGCAATACCTACACA	BRD2
sgBRD2_8	GCCACAAGAAGAACAAGAGC	BRD2
sgBRD3_1	GGGTTGGAGTCCCTGAGCGA	BRD3
sgBRD3_2	GCAGTACATGCAGAATGTGG	BRD3
sgBRD3_3	GGGACGATGGGTGTGGCAGG	BRD3
sgBRD3_4	GCGGCGTAGGAGGGACCACG	BRD3
sgBRD3_5	GCCTCCCAAGAAGGACCTGG	BRD3
sgBRD3_6	GATGCCAGATGAGCCCGTGG	BRD3
sgBRD3_7	GAAGGAGAAGCACAAAGTGA	BRD3
sgBRD3_8	CGAGGAAGAGAAGAAGGCCA	BRD3
sgBRD4_1	GAGCAGCTCAAGTGCTGCAG	BRD4
sgBRD4_2	TGAGGGGTCTGGGTCTGCGG	BRD4
sgBRD4_3	GGCGTGGCCTGCACAGGAGG	BRD4
sgBRD4_4	GCTGGGGAGCTGGAGCGGGT	BRD4
sgBRD4_5	GAGCCACCCACCCATCATCG	BRD4
sgBRD4_6	GGGGTGGCCGCGATGATGGG	BRD4
sgBRD4_7	GGGGTTGGAATTCTTCAGGG	BRD4
sgBRD4_8	AATGTCTACAACACAGGCCC	BRD4
sgBRD7_1	GAAGTCACCGAACTCTCCAC	BRD7
sgBRD7_2	TGACACAGCAAAAGAAATGG	BRD7
sgBRD7_3	GAGACAGATCATGTTCGGAG	BRD7
sgBRD7_4	TCGGACAAACACCTCTACGA	BRD7
sgBRD7_5	AAAAGGAACAAAGTCACTCC	BRD7
sgBRD7_6	GACCCTACAAGAGATGGAGA	BRD7
sgBRD7_7	GTACTGGAGTCCAAACGCCC	BRD7
sgBRD7_8	AACTGATGAGACAATTGCAG	BRD7
sgBRD8_1	GAACACAAGCTGCTAAGCAC	BRD8
sgBRD8_2	GCACTGGCCCCACAGAGCCA	BRD8
sgBRD8_3	GCATCTTCTGTCATGAGAAG	BRD8
sgBRD8_4	GAAAGTGATAAAGGAAACCC	BRD8
sgBRD8_5	AGGAGAGCGAACCATCACAG	BRD8
sgBRD8_6	GGACCCCGCCTACCTCCAGG	BRD8
sgBRD8_7	CAAGGGAATACATGAACTGG	BRD8
sgBRD8_8	CAGGAGTCAGGACTTAGATG	BRD8
sgBRD9_1	GAAGAAGCGGAAGCGAGAGA	BRD9
sgBRD9_2	GAGCTACAGCAAGAAAGTGG	BRD9
sgBRD9_3	GAAGCACAGGCGGAGCGCGG	BRD9
sgBRD9_4	GAAGAAGAAGAAGTCCGAGA	BRD9
sgBRD9_5	GGAGAAGCATCTGGACGATG	BRD9
sgBRD9_6	GAGGGAGCACTGTGACACGG	BRD9
sgBRD9_7	TGATCCTGGGAAGAAGGTGG	BRD9
sgBRD9_8	GCTTTCAGAAAAGATCCCCA	BRD9
sgBRDT_1	ACAGATATCACAGAAACCAC	BRDT
sgBRDT_2	AACAAGGGTAGTATTGGCAG	BRDT
sgBRDT_3	GCCACAAGAAGAGCAAGTTG	BRDT
sgBRDT_4	GTTGTGTCACTATCACCAGA	BRDT
sgBRDT_5	CAACTCCAGTTCACAAACTG	BRDT
sgBRDT_6	AGAAGAGTTCCCTTCAGAGG	BRDT
sgBRDT_7	GTTACAGTCAGCCAAAGAAA	BRDT
sgBRDT_8	AGGAAGAACAGGCGTCACAC	BRDT
sgBRF1_1	GCAGGAAGCCCCGAGTGGGG	BRF1
sgBRF1_2	ATCAATGGTCAACTGACTGG	BRF1
sgBRF1_3	CATGAAGATCGACCTGGAGG	BRF1
sgBRF1_4	TGTACACCTAGGCTCCACCG	BRF1
sgBRF1_5	GTGTGGCGAGGAGGACACAG	BRF1
sgBRF1_6	GGACGAGGAGCTGGAAGCCG	BRF1
sgBRF1_7	GGGACAACACACCTCTCCCG	BRF1
sgBRF1_8	GTCATACCACGCCGACGAGG	BRF1
sgBRPF1_1	AGGGTGACTGCAGGCAACGG	BRPF1
sgBRPF1_2	GCCACCATACGAGTGCCCGG	BRPF1
sgBRPF1_3	AAGGTCTACAAGAGTTACAG	BRPF1
sgBRPF1_4	GCAGTCACCCAGCCCCTCAG	BRPF1
sgBRPF1_5	TGAGGTGATGAGCTATGCAC	BRPF1
sgBRPF1_6	GTACATCGAGAAGTCTGCAG	BRPF1
sgBRPF1_7	GAATGAGCGTCGGAAGACAG	BRPF1
sgBRPF1_8	GGTACTCAAAGATCTCCTGC	BRPF1
sgBRPF3_1	GAAGTCCCGGCAGAATGCCG	BRPF3
sgBRPF3_2	GAAGAGCAGGAAGCTCAAGG	BRPF3
sgBRPF3_3	GCAGATGGGAGTGCAAGCGC	BRPF3
sgBRPF3_4	GGAGACCCTGACATATGCCC	BRPF3
sgBRPF3_5	AGAGTATGACATGGATGAGG	BRPF3
sgBRPF3_6	AGGGAGACTGCAGGCAGCAG	BRPF3
sgBRPF3_7	GAAGGGCTGAAGGAGGGTGA	BRPF3
sgBRPF3_8	GAAGATCAAGAAGGAGCCAG	BRPF3
sgBRWD1_1	GTTGCCGAAGAGATTGGACT	BRWD1
sgBRWD1_2	CAACAGGAGCTACGAGGAGT	BRWD1
sgBRWD1_3	GTCTTACCCGACTCGATGAG	BRWD1
sgBRWD1_4	GCAGGAGCTGGAGCAGTACC	BRWD1
sgBRWD1_5	CGATGAGAGGCACCGGGCGT	BRWD1
sgBRWD1_6	ACCTGGGCCGCTCTCCGACA	BRWD1
sgBRWD1_7	CCAGCGCATCGGTCCTATGT	BRWD1
sgBRWD1_8	TCGGCCGCAGGTGCTGGTGC	BRWD1
sgBRWD3_1	GGCGTGGAGCAGAAGAGTGG	BRWD3
sgBRWD3_2	GTACCCCAGGAACACTCTGA	BRWD3
sgBRWD3_3	GAATTTCAGATTGAAGGCCA	BRWD3
sgBRWD3_4	AATCTGTAGGTCAAATGCCG	BRWD3
sgBRWD3_5	ATGGCCCTGAAGGACTGCAA	BRWD3
sgBRWD3_6	GAAGAGTATAGTGCTAGACA	BRWD3
sgBRWD3_7	AATGATTATGAGCCTAGCTG	BRWD3
sgBRWD3_8	GGGACAAATGGGGAACGTCG	BRWD3
sgBSX_1	GGCGTGAGGAGCCAAGAGGG	BSX
sgBSX_2	AAACCGTGCGGGCTTTGCGG	BSX
sgBSX_3	GCCCAAGCCGCTGAGAGAGG	BSX
sgBSX_4	GGGTAGCCATAGTCTAGCAG	BSX
sgBSX_5	TGGTGGTCTCCCTTATGCAG	BSX
sgBSX_6	TGCGGGTGCGGGAACAGCGC	BSX
sgBSX_7	CGAGTCAGAGAAAACCGTGC	BSX
sgBSX_8	AGAACGAGTGGAGCTGGCCA	BSX
sgBTAF1_1	GACCCACCTGGAGACCGCCA	BTAF1
sgBTAF1_2	GTGAAGTGGATCCTAAAGAG	BTAF1
sgBTAF1_3	ACAGAGATCCAGGGATGCAG	BTAF1
sgBTAF1_4	AAAGCTCATGGGAAAAGTGG	BTAF1
sgBTAF1_5	GGGTGACAGCACTTTAGAAG	BTAF1
sgBTAF1_6	GAACAATGGGAAGTTAGACA	BTAF1
sgBTAF1_7	ACAGGTGGTAAGGTGCGCCA	BTAF1
sgBTAF1_8	GAAGAGTAGTAACTGGCCCA	BTAF1
sgBTBD3_1	GTTTTACGGAGAACTTGCAG	BTBD3
sgBTBD3_2	TTTGTGGTTGGGCCACCAGG	BTBD3
sgBTBD3_3	GACGCTGGTGCTGCTGGAGT	BTBD3
sgBTBD3_4	CTGGTGGTACTGCTGGACGC	BTBD3
sgBTBD3_5	ATCCCGGCCCCAAACTGGCA	BTBD3
sgBTBD3_6	CACTTACCTCTCTCTAATGG	BTBD3
sgBTBD3_7	TGTTACTGAGATTCTGCTGG	BTBD3
sgBTBD3_8	CAGTAACAACAACCTTATCC	BTBD3
sgBTF3_1	TCAGACTATCCGCACCAAGC	BTF3
sgBTF3_2	CATCTTAAACCAGCTTGGTG	BTF3
sgBTF3_3	ACATTGTTTGGGCAGAGCTT	BTF3
sgBTF3_4	TCTCAACCTCCACCTCGCGG	BTF3
sgBTF3_5	AGGAGAGGAAGGCGATGCGA	BTF3
sgBTF3_6	ACGGACAGGCGCACCCGCTC	BTF3
sgBTF3_7	CACCCGCTCAGGCTGACTCT	BTF3
sgBTF3_8	AACCCGAGGACAGGAGCCTC	BTF3
sgC11orf95_1	GAGGAGCTGGAGGAGGGCGA	C11orf95
sgC11orf95_2	GCGGAGCCAGAGGAAGACGA	C11orf95
sgC11orf95_3	GGGGACCAGCATCTTCAGGC	C11orf95
sgC11orf95_4	GCTACTACCACGACCACTGG	C11orf95
sgC11orf95_5	GATGGTGCTGAGCTTGAGGG	C11orf95
sgC11orf95_6	ACAGCTGGGATGCACACCTG	C11orf95
sgC11orf95_7	TGCGCCTCTCAGCCTCCCGG	C11orf95
sgC11orf95_8	GATGGGCCTCGCACCTGGTG	C11orf95
sgC14orf169_1	TGTGTGGCTGGGGCTTGCGC	C14orf169
sgC14orf169_2	GCTGCCTAGCGAGAACTCGG	C14orf169
sgC14orf169_3	ACCGCATCCCCAGCAGCCGG	C14orf169
sgC14orf169_4	CGATGAGCCACTCAAAGAGG	C14orf169
sgC14orf169_5	GTACAGGGACCACGCGGCGG	C14orf169
sgC14orf169_6	ACAGTAGTAGAGAAAGCCTG	C14orf169
sgC14orf169_7	CAGGAGCAAAGTGTCCCAGG	C14orf169
sgC14orf169_8	GATGGGCTCCAGGCCAGTGC	C14orf169
sgCAMTA1_1	GAGGAGGATGTGGCGCGCGG	CAMTA1
sgCAMTA1_2	GCTGCCGAAAACAAGCCGGA	CAMTA1
sgCAMTA1_3	GCACCGCTGGAACACTAATG	CAMTA1
sgCAMTA1_4	GTTTCCCAAAGTGTATTCTG	CAMTA1
sgCAMTA1_5	TACCAAAAGAGAGGCACCGC	CAMTA1
sgCAMTA1_6	CACGGTGTTGAGAACACAGT	CAMTA1
sgCAMTA1_7	CAAATCCTACCTTCTATAGG	CAMTA1
sgCAMTA1_8	AACACCGTGCCACCTATAGA	CAMTA1
sgCAMTA2_1	AGTAAGCCCAGACTTCCCCG	CAMTA2
sgCAMTA2_2	GCAGGGTGGCCGAAGTCCGG	CAMTA2
sgCAMTA2_3	GGAGAAAGATCTTCAGGTGG	CAMTA2
sgCAMTA2_4	GCTGCTGATGGAACAAAAGA	CAMTA2
sgCAMTA2_5	AGTGGGGCTATCAGTGGAGG	CAMTA2
sgCAMTA2_6	AGAGGGGCCAGACATATGGA	CAMTA2
sgCAMTA2_7	GCTGGGCAGGTGCCTTGCCA	CAMTA2
sgCAMTA2_8	ACGTTCAGGACCCTTCCAGG	CAMTA2
sgCAND1_1	GAACTTCCTCCAGCTTCCAG	CAND1
sgCAND1_2	GACAGGTCAGAATTGAAGGA	CAND1
sgCAND1_3	AAAGCACTGTGAGTGTGCAG	CAND1
sgCAND1_4	ATCAAGTACCCCTTAAGCCG	CAND1
sgCAND1_5	GGCCATCTGGTTATGAGCTG	CAND1
sgCAND1_6	CCAACACAAGCCACCACTGG	CAND1
sgCAND1_7	GGAGTTGCATCAAACGAGGA	CAND1
sgCAND1_8	GAGGCCTGTTCTGGGAGAAG	CAND1
sgCARHSP1_1	AGATGTGCAGGAAGATGTCG	CARHSP1
sgCARHSP1_2	GGGACCACGTTGCCCCGCAG	CARHSP1
sgCARHSP1_3	GCTCCAGACTCACGCCGAGA	CARHSP1
sgCARHSP1_4	CAGCTGGAGTAATGAAGCCA	CARHSP1
sgCARHSP1_5	TGACTCACTCAGAGATGTGC	CARHSP1
sgCARHSP1_6	TGAGCGCTCACGGCTCCGAG	CARHSP1
sgCARHSP1_7	GAAGGTCCTCGTCCGGCGAG	CARHSP1
sgCARHSP1_8	CGACTGAAGCTTGATGGGTG	CARHSP1
sgCARM1_1	AGCCGGATCTAAGATGGCAG	CARM1
sgCARM1_2	AACATCCTGAAAACCTGCCG	CARM1
sgCARM1_3	AGCACGGAAAATCTACGCGG	CARM1
sgCARM1_4	GGAGGTGTCACTCCCCGAGC	CARM1
sgCARM1_5	CCAGTCACCACTGTTCGCCA	CARM1
sgCARM1_6	GCCCCTCCTACCTAAAGAAG	CARM1
sgCARM1_7	GATGTGTAGTGGGAGCCGGG	CARM1
sgCARM1_8	AGCACCTACAACCTCAGCAG	CARM1
sgCASC5_1	ACAGCTGAAAACTGAAGAAG	CASC5
sgCASC5_2	GTCATGGCAATAGTCAGGTG	CASC5
sgCASC5_3	CAGCCAGCTAACCCCTCTGG	CASC5
sgCASC5_4	AATAGATAACGAAAGTGCCC	CASC5
sgCASC5_5	AAGAGGACTTCCATTTGGCA	CASC5
sgCASC5_6	AGTAATTGCTCTGGAAGGGG	CASC5
sgCASC5_7	AGAGCTGCTGCAACTAGATG	CASC5
sgCASC5_8	GGGGTTTCTGTATCAAGATG	CASC5
sgCASK_1	ATGAAGCACTGAATCACCCA	CASK
sgCASK_2	CAGTGTGGCTAACCAAACAG	CASK
sgCASK_3	GAGGCAAGGAGAACACAGTG	CASK
sgCASK_4	TGAGGAAATTCAATGCAAGG	CASK
sgCASK_5	GAATTTGTGACTTGACACAG	CASK
sgCASK_6	GAAATCTGGTAACTCTTCAG	CASK
sgCASK_7	GCCGTTTAAATAGGGAGAGG	CASK
sgCASK_8	GAATGCCAGCTTCTTTACAG	CASK
sgCASZ1_1	ATGGCGCCCAAACGCAAGGG	CASZ1
sgCASZ1_2	GCAGCCTCCAAGGAGGACAG	CASZ1
sgCASZ1_3	GGAGCGGGTGGGCAAGGAGG	CASZ1
sgCASZ1_4	GCACCTCTTCAAACCCGGGG	CASZ1
sgCASZ1_5	AAACAGACTCCATCACCACG	CASZ1
sgCASZ1_6	GGAGTTCTTGCTGCTCAGGG	CASZ1
sgCASZ1_7	GGACTGCTGGCTGGTAGGGG	CASZ1
sgCASZ1_8	GAACATCAAGGCGGAAGCGG	CASZ1
sgCBFA2T3_1	GGAATGACAAACGGCCGCAG	CBFA2T3
sgCBFA2T3_2	GATGCCGGACTCCCCAGCGG	CBFA2T3
sgCBFA2T3_3	CAGGTGCTGTGTGGACAAGG	CBFA2T3
sgCBFA2T3_4	GTTTCGCATTACCTTCAGGA	CBFA2T3
sgCBFA2T3_5	GGTAGGCATCTCGGAAGTGG	CBFA2T3
sgCBFA2T3_6	GCTGCTCACCAAGCGGCCGA	CBFA2T3
sgCBFA2T3_7	GAACTGCATCATGGACATGG	CBFA2T3
sgCBFA2T3_8	GGAGCTGCAGAAAGCCGTGT	CBFA2T3
sgCBFB_1	AGCGTGCCTGGCGTTCCTCG	CBFB
sgCBFB_2	GAGAGACAGATTGGTTCCTG	CBFB
sgCBFB_3	GTCTCATCGGGAGGAAATGG	CBFB
sgCBFB_4	GGGCTGTCTGGAGTTTGATG	CBFB
sgCBFB_5	GTTTGATGAGGAGCGAGCCC	CBFB
sgCBFB_6	GAGAAGCAAGTTCGAGAACG	CBFB
sgCBFB_7	AAGTCGACATACTCTCGGCT	CBFB
sgCBFB_8	GGAGTCTGTGTTATCTGGAA	CBFB
sgCBX1_1	AAAAGTTCTCGACCGTCGAG	CBX1
sgCBX1_2	GTTTCAGTGAGGACAACACA	CBX1
sgCBX1_3	TTACAGTCAGAAAAGCCACG	CBX1
sgCBX1_4	CAGAAACTCAGCAATGAGGT	CBX1
sgCBX1_5	CTCGAGGTTTGGAGCCGGAG	CBX1
sgCBX1_6	GTGGCATTCCTACCCCTCGG	CBX1
sgCBX1_7	GTCATCATCCTCCGAGGGGT	CBX1
sgCBX1_8	GGTGCTAGAAGAGGAGGAAG	CBX1
sgCBX2_1	GAGGTGCAGAACCGGAAGAG	CBX2
sgCBX2_2	ATGGAGGAGCTGAGCAGCGT	CBX2
sgCBX2_3	ACATAACAGCTGGGAGCCGG	CBX2
sgCBX2_4	AGGAGAACATCCTGGACCCG	CBX2
sgCBX2_5	GAGTACCTGGTCAAGTGGCG	CBX2
sgCBX2_6	TGGAAGGCCAGGAGCAGCCT	CBX2
sgCBX2_7	GCGTCCTCACTTCTTCTGGA	CBX2
sgCBX2_8	CTTGGAGCGCCGGCTGCAGG	CBX2
sgCBX3_1	AGAGCCTGAAGAATTTGTCG	CBX3
sgCBX3_2	AAACAGGCTGACAAACCAAG	CBX3
sgCBX3_3	GGCCTCCAACAAAACTACAT	CBX3
sgCBX3_4	ACACAGTGCTGACAATACTT	CBX3
sgCBX3_5	AGACTTGGTGCTGGCGAAAG	CBX3
sgCBX3_6	AGACCTCTGGCAAATCCTCT	CBX3
sgCBX3_7	CTAGATCGACGTGTAGTGAA	CBX3
sgCBX3_8	GGAATATTTCCTGAAGTGGA	CBX3
sgCBX4_1	TGGCGAGCACGTCTTCGCGG	CBX4
sgCBX4_2	GGAACGGCAGGAGCAGCTGA	CBX4
sgCBX4_3	ATATAACACGTGGGAACCGG	CBX4
sgCBX4_4	GAGTATCTGGTGAAATGGAG	CBX4
sgCBX4_5	GGAAGGCGATCAGCAGCCTG	CBX4
sgCBX4_6	TGATGGGATATCGGAAGAGA	CBX4
sgCBX4_7	GCCGAAGCCCAAACCGCTAG	CBX4
sgCBX4_8	TGGAGAGCATCGAGAAGAAG	CBX4
sgCBX5_1	GAAGGTGCTAGACAGGCGCG	CBX5
sgCBX5_2	GCAGAGCAATGATATCGCTC	CBX5
sgCBX5_3	GGATGAGGAGGAGTATGTTG	CBX5
sgCBX5_4	GCGCGTGGTTAAGGGACAAG	CBX5
sgCBX5_5	TTCTTCTTCAGAGGATGAGG	CBX5
sgCBX5_6	GTTACTTTCTGACTTCTCCC	CBX5
sgCBX5_7	ATCGCTCGGGGCTTTGAGAG	CBX5
sgCBX5_8	GACATGGCATGCATATCCTG	CBX5
sgCBX6_1	CCGAATCCATCATCAAACGG	CBX6
sgCBX6_2	ACCTGGTGAAATGGAAGGGG	CBX6
sgCBX6_3	GTACAGCACTTGGGAGCCCG	CBX6
sgCBX6_4	CAAGATGGAGCTGTCTGCAG	CBX6
sgCBX6_5	TGGGCCAGGTTACCTTCAGG	CBX6
sgCBX6_6	GACTCGGCAGGTACAGCACT	CBX6
sgCBX6_7	GCTGTATGGGCCCAAGAAGA	CBX6
sgCBX6_8	AGGAGAACATCCTGGACTCG	CBX6
sgCBX7_1	GAAAGGCCCACAAGTACCTG	CBX7
sgCBX7_2	CGGCGAGCAGGTGTTCGCCG	CBX7
sgCBX7_3	GGAGGAGAGAGACCGAGCAT	CBX7
sgCBX7_4	GCATCGGGGTATAGGAAGAG	CBX7
sgCBX7_5	GCGGAGCTCCCACAAGGCCA	CBX7
sgCBX7_6	CTGACGTGCCCACTCGGCAG	CBX7
sgCBX7_7	GAAGGGCAGGGTGGGCACCA	CBX7
sgCBX7_8	GGAGAGCCACAGCCATCGAC	CBX7
sgCBX8_1	GTACAGCACATGGGAACCGG	CBX8
sgCBX8_2	ACTGCCAACCTACTTTGAGG	CBX8
sgCBX8_3	ACCTCGTGAAATGGAAGGGA	CBX8
sgCBX8_4	CAACATGGAGCTTTCAGCGG	CBX8
sgCBX8_5	CCGTATGCGCCGCTTCAGGA	CBX8
sgCBX8_6	GGAACCGGAGGAAAACATCC	CBX8
sgCBX8_7	CGGCCGAAGCCCTCCTGAAG	CBX8
sgCBX8_8	TTTCTCCAGGGAAAGAGAGA	CBX8
sgCCDC101_1	TCAGCTGATCAAACAAACCC	CCDC101
sgCCDC101_2	GTGGAAGGCCAACCCGGAGA	CCDC101
sgCCDC101_3	GGGGCGCATGGATCAGGGCG	CCDC101
sgCCDC101_4	GCGGGAATCGGCAGACACGA	CCDC101
sgCCDC101_5	GAAAGCTCTGGACAAGATCG	CCDC101
sgCCDC101_6	GCAGCGGGATGACACGGCGC	CCDC101
sgCCDC101_7	CCAGGAGACACACCCTGAGC	CCDC101
sgCCDC101_8	CCAGAAGGAGCAGCTCGTGC	CCDC101
sgCCDC79_1	AGAGCACTGGAGGAAAGCAA	CCDC79
sgCCDC79_2	AATGAATCTACTACCCCTGG	CCDC79
sgCCDC79_3	GCAGTTGTGAAGCACAAATG	CCDC79
sgCCDC79_4	AGTGGTTGTGACGAAGACTG	CCDC79
sgCCDC79_5	GTTAAGGCTTGAATCATGAG	CCDC79
sgCCDC79_6	ATAATCTTGAAGAGCACTGG	CCDC79
sgCCDC79_7	TGATCGTCACAAAGTCATTG	CCDC79
sgCCDC79_8	CATGCAGATCGGATTGGTCG	CCDC79
sgCCT4_1	GCACTGACTGATACCAACAG	CCT4
sgCCT4_2	GAGAATGTGGCACCCCGGAG	CCT4
sgCCT4_3	GAGAGTGATACCTTTGGCGG	CCT4
sgCCT4_4	CAAGATATAGAAGCAGGAGA	CCT4
sgCCT4_5	GGGTTCTGCTGAGTTAGCTG	CCT4
sgCCT4_6	CCTGATAGGCGCCTTTCCCG	CCT4
sgCCT4_7	GAATATTCACGAACACTGAG	CCT4
sgCCT4_8	TGAGTCATTCCAGAAGGCCC	CCT4
sgCDC5L_1	GTTAAACAAGGAATGAGCCA	CDC5L
sgCDC5L_2	GGATGAAATTCTGAAAGCAG	CDC5L
sgCDC5L_3	AGAATGGTCCAGAGAAGAAG	CDC5L
sgCDC5L_4	AGTTGATGCCAACTCAGTGG	CDC5L
sgCDC5L_5	AATTGCACGTCAAACTGCCG	CDC5L
sgCDC5L_6	GTGGACACCCCATTGAAAGG	CDC5L
sgCDC5L_7	GAAGGGCTGACTCCCCGGAG	CDC5L
sgCDC5L_8	AAGATTCTGCTATTCCCCGG	CDC5L
sgCDK7_1	GAAGCTGGACTTCCTTGGGG	CDK7
sgCDK7_2	GCACTGAAGATGTGATGCAA	CDK7
sgCDK7_3	ATCTCTGGCCTTGTAAACGG	CDK7
sgCDK7_4	GGAGCAATCAAATCCAGCTT	CDK7
sgCDK7_5	TAGCTCCAAATAGTAACTCG	CDK7
sgCDK7_6	TGTGATGCAAAGGTATTCCA	CDK7
sgCDK7_7	ATTGGGGCTCCCAAAAGATT	CDK7
sgCDK7_8	AACTTTGGGCACACCAACTG	CDK7
sgCDK8_1	GAGGGCTGCAAAGTTGGCCG	CDK8
sgCDK8_2	GAGGACCTGTTTGAATACGA	CDK8
sgCDK8_3	GAAGCCAGTTCAGTTACCTC	CDK8
sgCDK8_4	AGTGAAGCTGAGCAGCGAGC	CDK8
sgCDK8_5	AGTGACTTCACCATTCCCCG	CDK8
sgCDK8_6	GTCACGTCTACAAAGCCAAG	CDK8
sgCDK8_7	GCAACACCCAGTTAGCATGC	CDK8
sgCDK8_8	AATGTAATGGGATTTCCTGC	CDK8
sgCDR2_1	AGAGGAGTTTGAGATGAAGG	CDR2
sgCDR2_2	GATGAACGAACAACATGCAA	CDR2
sgCDR2_3	AGGCAGGCTCTTACTGGCGG	CDR2
sgCDR2_4	AGACCCAGCCGAGATGCTGG	CDR2
sgCDR2_5	GCTGGCGGAAAACCTGGTAG	CDR2
sgCDR2_6	GGATCGGAACACAGAGTTGG	CDR2
sgCDR2_7	GGAGCAGTTACAGGAAATTG	CDR2
sgCDR2_8	ACAGTATCTGACGAAGCAAG	CDR2
sgCDX1_1	GACCAAGGACAAGTACCGCG	CDX1
sgCDX1_2	GCCGTTACATCACAATCCGG	CDX1
sgCDX1_3	GAGAGTAGCTGGAGAAGTCG	CDX1
sgCDX1_4	GCTGCGCCGCATCCACTCGT	CDX1
sgCDX1_5	TCTGGGGCTCACTGAACGGC	CDX1
sgCDX1_6	GTCGTCCTTGGGCGCAGGGA	CDX1
sgCDX1_7	CAGCCAGCTCTGATTTCCGC	CDX1
sgCDX1_8	GCGAAGCTGGGCTGGCGGCA	CDX1
sgCDX2_1	GCCGAGCAGCTGTCTCCCGG	CDX2
sgCDX2_2	GTGGCTCACGGCCTCAACGG	CDX2
sgCDX2_3	GGTGCGGGTGGTGATGCGGG	CDX2
sgCDX2_4	AGAAGCGCAGGAAGGCGCGG	CDX2
sgCDX2_5	CCAGCGGCTGGAGCTGGAGA	CDX2
sgCDX2_6	GTCGCTACATCACCATCCGG	CDX2
sgCDX2_7	GAGGCCGCCAGAGTGGCGCA	CDX2
sgCDX2_8	CCGCAGTACCCGGACTACGG	CDX2
sgCDX4_1	GTCGGTCGAGCAGAAAGCGG	CDX4
sgCDX4_2	GAGCCCCAGACTCCCAGAGA	CDX4
sgCDX4_3	GCGCAAGACGGTGCAGGTGA	CDX4
sgCDX4_4	GGCGACGGCACAGCTGGGAC	CDX4
sgCDX4_5	GCCAGCCTCCAATTTCGCTG	CDX4
sgCDX4_6	AACTTGGGCCCTGTGGGCGG	CDX4
sgCDX4_7	GGTGTACCTGTCTCTCGGAA	CDX4
sgCDX4_8	AAAGAAGCAGGCATGTACCC	CDX4
sgCDY1_1	GACGTGACAAAGGGTCCCGG	CDY1
sgCDY1_2	GCGAAAGCTGACAGCAAGGG	CDY1
sgCDY1_3	GATGCACCTAGTCCAATCGC	CDY1
sgCDY1_4	GCAAGGGAGGCATGCGCCAA	CDY1
sgCDY1_5	TGCTGGCAGCAAATAACTTG	CDY1
sgCDY1_6	TACAATGTCTCTGTATGTGC	CDY1
sgCDY1_7	TCTGCACCAGGACGTGACAA	CDY1
sgCDY1_8	TCACAGTTTTGTGGTCAAAG	CDY1
sgCDY2A_1	GATGTGACAAAGGGTCCCGG	CDY2A
sgCDY2A_2	GCGAAAGCTGACAGCACGGG	CDY2A
sgCDY2A_3	GATGCACCTAGTCCAATGGC	CDY2A
sgCDY2A_4	GCACGGGAGGCATGCGCCAA	CDY2A
sgCDY2A_5	GACCACAAGAAAACTGTGAG	CDY2A
sgCDY2A_6	TCTGCACCAGGATGTGACAA	CDY2A
sgCDY2A_7	AGCAGATCAGCAGGACACGG	CDY2A
sgCDY2A_8	GCATCTTCTTGATAAAAGGC	CDY2A
sgCDYL_1	GCAGGGTCAGGAGGACACAG	CDYL
sgCDYL_2	GACGTTCACTCAGGAAGTGA	CDYL
sgCDYL_3	GGACACAGTGGCACCCGAAG	CDYL
sgCDYL_4	GATGCTCCTAGACCAATGGC	CDYL
sgCDYL_5	GCAAACGAGATGCTGCTCAG	CDYL
sgCDYL_6	GCGCAGGAGGCGTGTGGCAA	CDYL
sgCDYL_7	GCTCTGAAAGCCGTCCACTG	CDYL
sgCDYL_8	GGGCCCAATAAAGCTCCGAC	CDYL
sgCDYL2_1	AATGGGAGTATCTTATCCGA	CDYL2
sgCDYL2_2	GAAGCGAATTAACCCTCCCC	CDYL2
sgCDYL2_3	GCCCAGGAGGCCTGCAGCAG	CDYL2
sgCDYL2_4	GACCTCCTGGCTGAACGTGG	CDYL2
sgCDYL2_5	GAAAGGCTACGGGAGCACCG	CDYL2
sgCDYL2_6	GCATTATTTGCAAACCACTG	CDYL2
sgCDYL2_7	GGGATGGAAAATGGGGACGC	CDYL2
sgCDYL2_8	GAGGAAGCTGGAAGCGGAGA	CDYL2
sgCEBPA_1	GCAGCAGGAGAAGGCCAAGG	CEBPA
sgCEBPA_2	CCTGCCGTCCAGGTAGCCGG	CEBPA
sgCEBPA_3	GCTGTTCCACCCGCTTGCGC	CEBPA
sgCEBPA_4	GCCGCGAACTGGACACGCTG	CEBPA
sgCEBPA_5	GTCGGCCGACTTCTACGAGG	CEBPA
sgCEBPA_6	GCCCCGGGGAAAGCCGAAGG	CEBPA
sgCEBPA_7	GATCAAGCAGGAGCCCCGCG	CEBPA
sgCEBPA_8	GCGGCGGCTGGTAAGGGAAG	CEBPA
sgCEBPB_1	GATGCTGCCCAGCTCGCCGG	CEBPB
sgCEBPB_2	GAAGTCGTGGTGCTGCCCGG	CEBPB
sgCEBPB_3	GAGCAAGGCCAAGAAGACCG	CEBPB
sgCEBPB_4	GATTTAAAGGCAGGCGGCGG	CEBPB
sgCEBPB_5	GGCCAACTTCTACTACGAGG	CEBPB
sgCEBPB_6	GAAGGTGTCCGTGGCCGTGG	CEBPB
sgCEBPB_7	CAAGCGGAAGGAGGAGGCCG	CEBPB
sgCEBPB_8	CGAGCGGCTGCAGAAGAAGG	CEBPB
sgCEBPD_1	GTCGTGGCACAGCTCCAGGG	CEBPD
sgCEBPD_2	GGTCGGCGAAGAGCTCGTCG	CEBPD
sgCEBPD_3	GCAGCCCCGAGTACCGGCAG	CEBPD
sgCEBPD_4	GCTGCTTGAAGAACTGCCGG	CEBPD
sgCEBPD_5	CCCCTGGAGCTTCTTCCCGG	CEBPD
sgCEBPD_6	GAGAAGAGCGCCGGCAAGAG	CEBPD
sgCEBPD_7	GGAGATGCAGCAGAAGTTGG	CEBPD
sgCEBPD_8	CGAGAAGCTGCACCAGCGCG	CEBPD
sgCEBPE_1	TACGAGTGTGAGCCCCGGGG	CEBPE
sgCEBPE_2	GGAGGGTAGGCAAAGGGCCG	CEBPE
sgCEBPE_3	GCGGTGAAGGAGGAGCCCCG	CEBPE
sgCEBPE_4	GCAGCCACTCGAGTTCTCAG	CEBPE
sgCEBPE_5	GTAGGCGGAGAGGTCAATGG	CEBPE
sgCEBPE_6	CACACTCGTAGTAGGTCCCG	CEBPE
sgCEBPE_7	TCTGGGCCGAAGGTATGTGG	CEBPE
sgCEBPE_8	GCCCAGACAGGAAGGCGCTG	CEBPE
sgCEBPG_1	GCAGCAAAACAGCACTCCAG	CEBPG
sgCEBPG_2	GGGCCAGCAGGCACCAGCTG	CEBPG
sgCEBPG_3	CATACCCAGGCACATGCCAG	CEBPG
sgCEBPG_4	AGTATCGGCAACGCCGAGAG	CEBPG
sgCEBPG_5	CAAAGAAGAGAATGAACGGT	CEBPG
sgCEBPG_6	ACTGAAAATACGACAGCAGA	CEBPG
sgCEBPG_7	ACACTAATTCCGTTCACCCC	CEBPG
sgCEBPG_8	AGGAACCTGCTGTAAGCCGC	CEBPG
sgCEBPZ_1	GCAGCTCATGAGCCACGGTA	CEBPZ
sgCEBPZ_2	AGAAGAAAGCCAAATACCAG	CEBPZ
sgCEBPZ_3	AGTAGAAGATCCGGACGAGG	CEBPZ
sgCEBPZ_4	GTTACGGCTCGGAGGCACCA	CEBPZ
sgCEBPZ_5	GCAATCGATGACCTTCAGCA	CEBPZ
sgCEBPZ_6	GATACAACATCCTGAGGCTG	CEBPZ
sgCEBPZ_7	AAACTGGAACAGTTGTCCAG	CEBPZ
sgCEBPZ_8	TAAAACTCGAGCCCTTACCG	CEBPZ
sgCECR2_1	GAGCTGCCGTTCTCGAAGGG	CECR2
sgCECR2_2	ATGGAGAAGAAACTGAATGG	CECR2
sgCECR2_3	GGTGTCCCACCACAATGCAG	CECR2
sgCECR2_4	GCAGGATCTGATCCTCGCAG	CECR2
sgCECR2_5	GGAGTCCCGGAGCCACACCC	CECR2
sgCECR2_6	GCTGCTGCACAGGCTCCCCG	CECR2
sgCECR2_7	CAGATGAGAAGCCCCACCTG	CECR2
sgCECR2_8	GGGGTGGTAAGGCACACCTG	CECR2
sgCECR6_1	GGTGCGGGCCATCAGCGAGG	CECR6
sgCECR6_2	CAGGGGTCCTGCCGATCCCG	CECR6
sgCECR6_3	CCTGCTCGACAGCTTCACGC	CECR6
sgCECR6_4	GTAGAGCCAGAGCACCGGCG	CECR6
sgCECR6_5	CCTCCGCCACCACCTCAGGG	CECR6
sgCECR6_6	GCAGGTCCAAGCACGTGCCC	CECR6
sgCECR6_7	GCTCTACGAGCTCAACGCCG	CECR6
sgCECR6_8	GCCGCAGCGGCTGCATCCTG	CECR6
sgCELF3_1	GTGGGTCTGGAACTTCACGA	CELF3
sgCELF3_2	GTAGTGCTGCATCCCCGCGT	CELF3
sgCELF3_3	GCAGATCCCGAGGCATCTGG	CELF3
sgCELF3_4	CCAGCCGACAGCGAGAGCCG	CELF3
sgCELF3_5	CCAGCTGATGCAGCAGCAGG	CELF3
sgCELF3_6	GCCCAGGCCATACCTGAGGA	CELF3
sgCELF3_7	CAAAGGGGACAAACATCTGG	CELF3
sgCELF3_8	GCACTCGTCGATGGTCCCGA	CELF3
sgCENPA_1	GCGGCCGGTTACCTAAGGAG	CENPA
sgCENPA_2	GAAAGCCCGAGGCCCCGAGG	CENPA
sgCENPA_3	ACAGTCGGCGGAGACAAGGT	CENPA
sgCENPA_4	GGAGCTTACCAGGCGGCTGA	CENPA
sgCENPA_5	CCTCCCATCAACACAGTCGG	CENPA
sgCENPA_6	AGGGCAGCTTCCTTATCAAG	CENPA
sgCENPA_7	AGAGCACACACCTCTTGATA	CENPA
sgCENPA_8	AGGATGTGCAACTGGCCCGG	CENPA
sgCENPH_1	CATACGACAAAACCTACAGA	CENPH
sgCENPH_2	GCAAGACGCCGACGAGCCCG	CENPH
sgCENPH_3	ACAGTATGGAAAACTCAGAG	CENPH
sgCENPH_4	ACGAGCCCGCGGACTCCGGA	CENPH
sgCENPH_5	GGACTCCGGAGGGGAAGGCC	CENPH
sgCENPH_6	AGGGAACAACCTGAGGAGCA	CENPH
sgCENPH_7	ACTGTCTGCTAATTTTCTCC	CENPH
sgCENPH_8	GTCCTCGCTGCACGCCGCCT	CENPH
sgCENPI_1	GCCGTGAAGCAAAGAAACCG	CENPI
sgCENPI_2	AAAGAGAGTTAAGAACGTCC	CENPI
sgCENPI_3	ACATGGACAAAACAATCCAG	CENPI
sgCENPI_4	GAGATGAGCCAGTCTTGCTG	CENPI
sgCENPI_5	GGAACTGTGACCGACAACAA	CENPI
sgCENPI_6	AGATGCTTTGCAAATGGCAG	CENPI
sgCENPI_7	GGAGGAAACAATACCACTAA	CENPI
sgCENPI_8	GCAGAATAGAAGATCCCAGG	CENPI
sgCENPK_1	ATGTCGAAAGGGAACAACGG	CENPK
sgCENPK_2	GTCTTCTAGAAACTCGCCCA	CENPK
sgCENPK_3	GCTGAGACAAGATCTTGAAA	CENPK
sgCENPK_4	GGATGAACAGCAACAGATAA	CENPK
sgCENPK_5	GAGAAACTCTTGAGTACCTT	CENPK
sgCENPK_6	TTAACACTTCTATCAGGCAG	CENPK
sgCENPK_7	TAACCGCTGAACTCAGTCAA	CENPK
sgCENPK_8	GAATCAGGAGGATCTAGATC	CENPK
sgCENPN_1	ATTGCGCCTCAGCATGGAGG	CENPN
sgCENPN_2	AGTCAGCTTCAGAGAAACTG	CENPN
sgCENPN_3	GACAACAATCCTGAAGGCCT	CENPN
sgCENPN_4	GAGTAGTACACCACGTAGGT	CENPN
sgCENPN_5	GAGGAGGACGTGAAGGCGTA	CENPN
sgCENPN_6	CTGTTGCTGAGTTCATCAAG	CENPN
sgCENPN_7	CCAGTACAAACCTACCTACG	CENPN
sgCENPN_8	ACACTGTTACCTCACACAGA	CENPN
sgCENPO_1	GGCGTCTGCGAGATGAGCTG	CENPO
sgCENPO_2	TGTAGAACCCAACCAAACAG	CENPO
sgCENPO_3	AATGACAGCAAGTTACACAG	CENPO
sgCENPO_4	CAATCTAGCACAGAACGGGA	CENPO
sgCENPO_5	GGAGTGGTTTCTGTATGACA	CENPO
sgCENPO_6	AGAGACTGAACAGGAAGTGC	CENPO
sgCENPO_7	TCTGCAAGGGCCCAGTCAGG	CENPO
sgCENPO_8	GCTGCAGAGCGTGCAGGCCC	CENPO
sgCENPP_1	GATCCCCATGGAGCAGGAGG	CENPP
sgCENPP_2	CATGGACGCAGAGCTGGCAG	CENPP
sgCENPP_3	GCTGGCGCTGCGGATCCCCA	CENPP
sgCENPP_4	GATGCCGTGTACCTCTCGGA	CENPP
sgCENPP_5	AAGCTGAGATCGCGGCCCTG	CENPP
sgCENPP_6	GGTCCTCACACGCTCGCCGC	CENPP
sgCENPP_7	ACTCGGGACTTCTCTTCCCA	CENPP
sgCENPP_8	AGGAGGAGGGCCCCTCCGAG	CENPP
sgCENPQ_1	TCAGATTCTGGCAAGTGAGG	CENPQ
sgCENPQ_2	AAGTGAGGTGGAAGAAGAAG	CENPQ
sgCENPQ_3	ATAGGCACTTACCTGAAGTG	CENPQ
sgCENPQ_4	TCTCTGGTACTCTTTGACAG	CENPQ
sgCENPQ_5	CGAGACAAAGCTAATGAAGA	CENPQ
sgCENPQ_6	AGAAGGTCTGGCATTACTAC	CENPQ
sgCENPQ_7	AGACCACAGAGTTAATGACT	CENPQ
sgCENPQ_8	AGAAGAGGAGAGAGTAAAAC	CENPQ
sgCENPV_1	CGGGAGCAAGAGCCAGGCGG	CENPV
sgCENPV_2	AACGCCAGCTCAGGCGGCGG	CENPV
sgCENPV_3	GGCCTGGTGAAGCACACAGG	CENPV
sgCENPV_4	ACTCCACGATCAAACCCCGG	CENPV
sgCENPV_5	GGCGCTGGGTGCCAAGGCAG	CENPV
sgCENPV_6	GCGGCGATCGAGGAGCTCTG	CENPV
sgCENPV_7	GGCGGTGGAGAAGCCGCCGT	CENPV
sgCENPV_8	CAGGTCCAGGTTGGACGCCG	CENPV
sgCHAF1A_1	GAAGCTCCTGGACTATGAGG	CHAF1A
sgCHAF1A_2	GCGGCTGACAGAGACTGCGC	CHAF1A
sgCHAF1A_3	AAGACACTGGGGATCAGCAG	CHAF1A
sgCHAF1A_4	GAGGAGGAGGGTGTTGGCTG	CHAF1A
sgCHAF1A_5	ACTCCCAGGAATGTTCGCCA	CHAF1A
sgCHAF1A_6	GGACAGTTGGAGTGAAGCTG	CHAF1A
sgCHAF1A_7	GGGCATCCTGTTCAAAGGGA	CHAF1A
sgCHAF1A_8	GGAAGGGACTTGATTTGCGG	CHAF1A
sgCHAF1B_1	CAGAAGCACGGAATCCTCCG	CHAF1B
sgCHAF1B_2	GGTGAATGATAACAAGGAGC	CHAF1B
sgCHAF1B_3	GTAGCAACATATTGACCCAA	CHAF1B
sgCHAF1B_4	AGGCCACAGCAAACACCAGG	CHAF1B
sgCHAF1B_5	AGACACGTAACCAAAAGGGA	CHAF1B
sgCHAF1B_6	GAGTCGTGCCGGGGCTGCTG	CHAF1B
sgCHAF1B_7	GCTTTTGACAGCAGGAGTGA	CHAF1B
sgCHAF1B_8	AGAAGGGGTGGAAATCACAC	CHAF1B
sgCHD1_1	GCAGATGGTGACCCAAATGC	CHD1
sgCHD1_2	AGTTCTGGAAGCAGTAGTGA	CHD1
sgCHD1_3	AGAGGATGTTCCTCAACCTG	CHD1
sgCHD1_4	GGCTTCTCAAATGAATGCTG	CHD1
sgCHD1_5	TATAACAACAGTGTCAGCAG	CHD1
sgCHD1_6	GTTTCAATGGAAGTGAAGGG	CHD1
sgCHD1_7	GGGAAAAGGCCAAAGAAACG	CHD1
sgCHD1_8	GAAGGAATGGATTTGTGCAA	CHD1
sgCHD1L_1	GGGAGAAAAGTAAAACCCGA	CHD1L
sgCHD1L_2	CTGGAGGTCAGCATCGGCAG	CHD1L
sgCHD1L_3	GAGAAACAAAAGATGGCCAG	CHD1L
sgCHD1L_4	GTAGATCCCTCCACAAGGCC	CHD1L
sgCHD1L_5	GCAAGGCATCAGAGACCCAC	CHD1L
sgCHD1L_6	GCCTTGCCTGCAGCAGAAGG	CHD1L
sgCHD1L_7	AAGAAGCAGCTGCCAAGAGA	CHD1L
sgCHD1L_8	GATGTCACCCACCCTCAGGC	CHD1L
sgCHD2_1	TAAGGACAAAAGCCAAGAGG	CHD2
sgCHD2_2	AAGCAGCCGAAGACTCAGCG	CHD2
sgCHD2_3	GAAGCTAATGGCGACCCTAG	CHD2
sgCHD2_4	ACAACCTGCATATTTAGGAG	CHD2
sgCHD2_5	CAGGGAAGTGATCCAGGAAG	CHD2
sgCHD2_6	GAATCTGAGAGCGAATCAGC	CHD2
sgCHD2_7	CAAGTAGCGGGTCTGAGAGT	CHD2
sgCHD2_8	TCAAGACTGGGAAAGAAAGG	CHD2
sgCHD3_1	AGGAGAAGAAGACAAAGCGG	CHD3
sgCHD3_2	CCAGTGGCTGTGATAAACCG	CHD3
sgCHD3_3	GGAGCGCTTAGAATCGGCGC	CHD3
sgCHD3_4	GCTGTAATTGGCGCCTGCGG	CHD3
sgCHD3_5	GGTGTGAAGAAGAGAAAACG	CHD3
sgCHD3_6	CAGCTGCTGACCCCTTGAAG	CHD3
sgCHD3_7	CAGGTCCAGGCCATAAGAGG	CHD3
sgCHD3_8	GAGGAATCAGACCTGGACAG	CHD3
sgCHD4_1	GGAGGGGCCAGAGTTTGTGG	CHD4
sgCHD4_2	GAAGCACTCAATGCCCGAGG	CHD4
sgCHD4_3	GGAGAAAGTGGAAAAGGCAG	CHD4
sgCHD4_4	GGAGCGGAAGGGGATGGCGT	CHD4
sgCHD4_5	GAAGAGCAAATCCAAGCGGA	CHD4
sgCHD4_6	GCGGATAGGCACCTCCACAG	CHD4
sgCHD4_7	GCTGCGGCTACTACGGCTGG	CHD4
sgCHD4_8	GGTCTGCCTGGATCCCGACA	CHD4
sgCHD5_1	CAAGATGCTGGACCTCCTGG	CHD5
sgCHD5_2	GATGATGCTCACCCACCTGG	CHD5
sgCHD5_3	GGAGGACTGGACATCAGGGA	CHD5
sgCHD5_4	AGGACATCCAGAATGACCCA	CHD5
sgCHD5_5	GCACCGAGGAGGAGCTGCCG	CHD5
sgCHD5_6	TGAGCTATCAGAGAATGAAG	CHD5
sgCHD5_7	GAAGAGAAGTCGGAGAGTGA	CHD5
sgCHD5_8	GAAGAAACTCAAGGACAAGA	CHD5
sgCHD6_1	GGAGCAAGGACCAACCCCAG	CHD6
sgCHD6_2	CGAGGAGGAAAACTTAGCCA	CHD6
sgCHD6_3	CAAGAAAGGAAGCTTAGAGG	CHD6
sgCHD6_4	ACTGCTGGTTAATACCGGGG	CHD6
sgCHD6_5	GAGATGATGCAGCCACGAGG	CHD6
sgCHD6_6	AATGGGATGGAGGACAGTGG	CHD6
sgCHD6_7	AAGGAGCCAGGAGACCAAGA	CHD6
sgCHD6_8	AAAGGAACCCAGAAAGGCCA	CHD6
sgCHD7_1	GAAGGAACCGAAAGAACCCA	CHD7
sgCHD7_2	AGGGTACTGGAACAAGCCGA	CHD7
sgCHD7_3	GAAGAGGAAGAAGAAACCGA	CHD7
sgCHD7_4	AGAATGATGAGCAACACCCC	CHD7
sgCHD7_5	GGGGCACCTGAGGAACGGGA	CHD7
sgCHD7_6	AGCATGGTCAGCCACAGCAG	CHD7
sgCHD7_7	CAAGTGGCCAGGTCCTGAGG	CHD7
sgCHD7_8	GCCATGCTGGGACTCTGCTG	CHD7
sgCHD8_1	CAGTTCACCAAACTTCGCCG	CHD8
sgCHD8_2	GAGGTATGTTCTGCTCACCG	CHD8
sgCHD8_3	AGGAAGGCGAGAAGAAACGC	CHD8
sgCHD8_4	TAATCCAGACTACGTAGAGG	CHD8
sgCHD8_5	GCACCCAGAACTCAAAAGGG	CHD8
sgCHD8_6	GAATCCACAAAATGACCTGC	CHD8
sgCHD8_7	GGCCAGCCTCAAGTTGGGGT	CHD8
sgCHD8_8	GCTGTTAGGGCAGAGCCCGG	CHD8
sgCHD9_1	ATTAGATGCAAGAACTGCAG	CHD9
sgCHD9_2	GAAGAAGACCCTCCTGAAGG	CHD9
sgCHD9_3	ACGTGGGTCAACATTTGCCA	CHD9
sgCHD9_4	GATGAGACGCCTCAAACGTG	CHD9
sgCHD9_5	ACTGGAGACCAGAAATCTGG	CHD9
sgCHD9_6	GGAGCAAGAAGAGGATGATG	CHD9
sgCHD9_7	GTGTTGGAGTACCTTGAACA	CHD9
sgCHD9_8	CCATCTTCCAAGAAGAGCGA	CHD9
sgCHMP1A_1	GGAGAAGCTGGCCAAGAAGG	CHMP1A
sgCHMP1A_2	GGCGGAGAAGGACTCCAAGG	CHMP1A
sgCHMP1A_3	GGCGTCCCGCGTAGACGCAG	CHMP1A
sgCHMP1A_4	GAGCACCATGGACCTGCAGA	CHMP1A
sgCHMP1A_5	AGGAGGACCAGCTGTCACGG	CHMP1A
sgCHMP1A_6	GGAGCAGGCCAAAGTGAAGA	CHMP1A
sgCHMP1A_7	GCCATCCGCAAGAAGAACGA	CHMP1A
sgCHMP1A_8	GCAGAAGGTCTCCTCAGTGA	CHMP1A
sgCHMP1B_1	CATCCGCCAGAAGAACCAGG	CHMP1B
sgCHMP1B_2	GAGTGCGCGAGTCGATGCAG	CHMP1B
sgCHMP1B_3	GGATATGCTGCTCCAGGAAA	CHMP1B
sgCHMP1B_4	CCAGGAAATGGCAGATGAGG	CHMP1B
sgCHMP1B_5	GGCGGGCCTCGACCTCAACA	CHMP1B
sgCHMP1B_6	GGTCCAGACGGCGGTGACGA	CHMP1B
sgCHMP1B_7	GGGCACGAGCGTGGCTTCGG	CHMP1B
sgCHMP1B_8	GCCGTCACACTTGATCCCGA	CHMP1B
sgCHRAC1_1	GTCGTGGGTAAAGACAAGGG	CHRAC1
sgCHRAC1_2	AAGACAAGGGCGGGGAGCAG	CHRAC1
sgCHRAC1_3	GGTGTCCAGCATCAACCAGG	CHRAC1
sgCHRAC1_4	GAAGATGGCGGACGTGGTCG	CHRAC1
sgCHRAC1_5	GCCGTGTCTGTAGGAATAGG	CHRAC1
sgCHRAC1_6	GGTGCTCACGGCCAAGGCCA	CHRAC1
sgCHRAC1_7	GCTGCCTCTATCCCGCATCC	CHRAC1
sgCHRAC1_8	TCTTCATGATGACCCGGATG	CHRAC1
sgCIAO1_1	AAGGCCACCAGCGCACCGTG	CIAO1
sgCIAO1_2	AGGCCAGGTAATTACCGCAG	CIAO1
sgCIAO1_3	GGTAGCATCAAAGCTGGCAG	CIAO1
sgCIAO1_4	GAAGCTGTACCGGGAGGAAG	CIAO1
sgCIAO1_5	GGATTCATGGCCCTCAAGGG	CIAO1
sgCIAO1_6	ACCCTGCTGGCCTCGTGCGG	CIAO1
sgCIAO1_7	AATCCGCATCTGGGGCACGG	CIAO1
sgCIAO1_8	ACAGTGTGTAACCACTCTCG	CIAO1
sgCIC_1	GCAACCTGCCAGCCACCCAG	CIC
sgCIC_2	GGGGTACACAGCCTGGACGG	CIC
sgCIC_3	AAGGAGGAGCAAGAGGGCGG	CIC
sgCIC_4	AGTGTGGCTGGGCTCAGGGG	CIC
sgCIC_5	GCTACTGACCGAACATGCCG	CIC
sgCIC_6	AAGGGGACTAAGGAGTGCCA	CIC
sgCIC_7	GTGGCCTCCAACCAGAGCAA	CIC
sgCIC_8	CAGGAGGGCACAAGGAGACG	CIC
sgCIITA_1	TAGGGGCCCCAACTCCATGG	CIITA
sgCIITA_2	ACACTCACTCCATCACCCGG	CIITA
sgCIITA_3	GGAAGGTGATGAAGAGACCA	CIITA
sgCIITA_4	GAGACTGCCAGTCACCACAG	CIITA
sgCIITA_5	GAGCTGCCTGAATCTCCCTG	CIITA
sgCIITA_6	CCGTTCTGCCCAGTCCGGGG	CIITA
sgCIITA_7	GCAGAACGGCAGCTGGCCCA	CIITA
sgCIITA_8	GGGAAGCCGGCCACAAGCCC	CIITA
sgCIR1_1	GCACCCCTCGGAGCTAATAG	CIR1
sgCIR1_2	CTTGCACATGAAGTTGGCGA	CIR1
sgCIR1_3	GTGCCTACCTGAGCCATCAG	CIR1
sgCIR1_4	ACCAGTCCTTACTTTTCTCG	CIR1
sgCIR1_5	GTCACTTGCCTGAATACCAA	CIR1
sgCIR1_6	GAGCAGCAGAAGCCACGGCA	CIR1
sgCIR1_7	AGTCTCAGTAGAGGAAGAGG	CIR1
sgCIR1_8	GTCCTGGTAGTTACAAGCAA	CIR1
sgCITED1_1	GGGTGGCACCTCACCTGCGA	CITED1
sgCITED1_2	CTGAAATGCCAACAACGTCG	CITED1
sgCITED1_3	CCTGCACTTGATGTCAAGGG	CITED1
sgCITED1_4	AATTACCTCCTTCGCAGGTG	CITED1
sgCITED1_5	GGTGAAAGATCGCAAAGCAG	CITED1
sgCITED1_6	AGAGCCTATTGGAGATCCCG	CITED1
sgCITED1_7	GCATACTAGCCAGCAAGTGA	CITED1
sgCITED1_8	GAATGAGTTTGACTTCACTG	CITED1
sgCITED2_1	GGGCCGGGGACTGTGAACGG	CITED2
sgCITED2_2	GGAGTTGTTAAACCTGGCCG	CITED2
sgCITED2_3	GCGGGCAGCAGCAACAGCGG	CITED2
sgCITED2_4	ACTGCCCCATGCCCATGCGG	CITED2
sgCITED2_5	CGAGCACATACACTACGGCG	CITED2
sgCITED2_6	GAGCGGCATCAGGCATGCGA	CITED2
sgCITED2_7	TGCAACCCCAAGCACAGCGG	CITED2
sgCITED2_8	ATTGGGCGGCAGCATTGCAG	CITED2
sgCLOCK_1	AACACCAACCAAGATCCCGA	CLOCK
sgCLOCK_2	GCGAGGAACAATAGACCCAA	CLOCK
sgCLOCK_3	GTTGGTGGAAGAAGATGACA	CLOCK
sgCLOCK_4	GTATCCTCTTCAGCACACAA	CLOCK
sgCLOCK_5	GAACTATACAACGCACACAT	CLOCK
sgCLOCK_6	CGAGAAGAGGCAGAAGGGGT	CLOCK
sgCLOCK_7	CGGATACGAGCACTCCACCC	CLOCK
sgCLOCK_8	GCTGGTAAATGCTGCCTGGG	CLOCK
sgCNBP_1	GGTCGTGGAATGAGAAGCCG	CNBP
sgCNBP_2	CGGGAATGTCCTACTGGTGG	CNBP
sgCNBP_3	AGGTAAAACCACCTCTGCCA	CNBP
sgCNBP_4	TAGAGGTGGCCACATTGCCA	CNBP
sgCNBP_5	ACAAATGTCTGGAAGAGACG	CNBP
sgCNBP_6	CAAGGATTGTGATCTTCAGG	CNBP
sgCNBP_7	GAGCAATGCTGCTACAACTG	CNBP
sgCNBP_8	GAAGCACTCATTGCTGCTCA	CNBP
sgCNOT3_1	TGAGGGACCAAATCAAGACA	CNOT3
sgCNOT3_2	CGACACGCTCAACATGCAGG	CNOT3
sgCNOT3_3	GGACCAGTTTGAGAGTGAAG	CNOT3
sgCNOT3_4	GTGGCTGTGGCTGGGAGGGG	CNOT3
sgCNOT3_5	CGGGATGGGAGAGCTGGAGG	CNOT3
sgCNOT3_6	GTGGCCCCACCAGCTCCCAG	CNOT3
sgCNOT3_7	GTCCAGCCTAGCGGAGGCGG	CNOT3
sgCNOT3_8	GAGGTGGCTTTGAGCAGCAG	CNOT3
sgCNOT4_1	TCAGCGCCTAGCAGACCCAG	CNOT4
sgCNOT4_2	AGAGATGTGGGCGAAAGGGA	CNOT4
sgCNOT4_3	GATTTTGACAAACCAGGTGG	CNOT4
sgCNOT4_4	ACAAAGTGACACCACTGCAG	CNOT4
sgCNOT4_5	GATACGCCTTCACCACCACC	CNOT4
sgCNOT4_6	ACTGTGATTGGATGAACTGA	CNOT4
sgCNOT4_7	AGAGGAGTTCTGAAGAGATG	CNOT4
sgCNOT4_8	GTCTCGCAGTCCTGATGCGA	CNOT4
sgCNOT8_1	GCTGCTTATGACATCAGGAG	CNOT8
sgCNOT8_2	CTGATCAGTTGGATTTGCAG	CNOT8
sgCNOT8_3	AGACTCACTGCTGACAGGAA	CNOT8
sgCNOT8_4	CCAGGTTATCTGTGAAGTGT	CNOT8
sgCNOT8_5	ATTGGTCGCACCACAACACC	CNOT8
sgCNOT8_6	TAGAGAGGACATGTACTCCC	CNOT8
sgCNOT8_7	TGAGTTAGCAAGGAGATCTA	CNOT8
sgCNOT8_8	AGATTCTCGTTTGCCAGAAG	CNOT8
sgCNPY3_1	AGGGAAGAAGCAGAAGACAG	CNPY3
sgCNPY3_2	GGAAACCGGCAAGACCAAGG	CNPY3
sgCNPY3_3	ATTATAGCCTGCACAAGGAG	CNPY3
sgCNPY3_4	GGTACACAAAGGGGTCAAGG	CNPY3
sgCNPY3_5	GCTGGTGGAAGAGTTTGAGG	CNPY3
sgCNPY3_6	CTGGTACAGGAACCACCAGG	CNPY3
sgCNPY3_7	TGGACATCCCCTATGAGCTG	CNPY3
sgCNPY3_8	GTGGAACGAGACTTCTGCAG	CNPY3
sgCOPS2_1	CTGATAACTCCCATAATCAG	COPS2
sgCOPS2_2	GGTAAAATGCACTTGAGGGA	COPS2
sgCOPS2_3	AAATCCATTTGACTCACAGG	COPS2
sgCOPS2_4	TGATGAGGAGGACTACGACC	COPS2
sgCOPS2_5	GGCCAAGATGTCTGACATGG	COPS2
sgCOPS2_6	GAGGGAAGGTGAATTTGAAA	COPS2
sgCOPS2_7	CATAATCAGTGGATGAGGGA	COPS2
sgCOPS2_8	TTTCATGTGCGATGATGAGG	COPS2
sgCOPS5_1	ACAGCAGCAAGAAATCCTGG	COPS5
sgCOPS5_2	GTACTGCAAAATCTCAGCAT	COPS5
sgCOPS5_3	GTGATGCATGCCAGATCGGG	COPS5
sgCOPS5_4	GGGTGGTATCATAGCCACCC	COPS5
sgCOPS5_5	CAAATCAAAGACCTGACCAG	COPS5
sgCOPS5_6	GGAACTGGCCAACAACATGC	COPS5
sgCOPS5_7	GCCTTGAAAATGCAATCGGG	COPS5
sgCOPS5_8	AAAGCCAGCAGCCATAGCCA	COPS5
sgCORO1A_1	CCGGCTGTCCAAACACGTGG	CORO1A
sgCORO1A_2	CCAGGGGCTCACCTTGCCCA	CORO1A
sgCORO1A_3	GGAGCCCGTCGTCACCCTGG	CORO1A
sgCORO1A_4	GGAGGGCCACACCAAGCGTG	CORO1A
sgCORO1A_5	GAGAAGGACCGTCCCCACGA	CORO1A
sgCORO1A_6	GGAGGGGAAGATCCTGACCA	CORO1A
sgCORO1A_7	CAGGAGCTGGACACCAGCAG	CORO1A
sgCORO1A_8	TCTACAAGCTGCACGAGCGG	CORO1A
sgCREB1_1	CAGCTGTACTAGAGTTACGG	CREB1
sgCREB1_2	TAACTGATTCCCAAAAGCGA	CREB1
sgCREB1_3	GAAGGGAAATTCTTTCAAGG	CREB1
sgCREB1_4	GGAGCCGAGAACCAGCAGAG	CREB1
sgCREB1_5	CTGGCTAACAATGGTACCGA	CREB1
sgCREB1_6	GGATGCCATAACAACTCCAG	CREB1
sgCREB1_7	GCAGGCTGTGTAGGAAGTGC	CREB1
sgCREB1_8	ACAGATTGCCACATTAGCCC	CREB1
sgCREB3_1	GAACAAAGTACAGCTTCTGG	CREB3
sgCREB3_2	GAGAATGTTCAACGACGCTG	CREB3
sgCREB3_3	GGTCATGGTGGACAAGGCAG	CREB3
sgCREB3_4	GATGACTCCACAGCATATGG	CREB3
sgCREB3_5	AAATTCTGAAACGTGTGCGG	CREB3
sgCREB3_6	TCCATAGAGACAGTTTCCCG	CREB3
sgCREB3_7	GTGAGAGCTGTAGAAAAGAG	CREB3
sgCREB3_8	GCCAGCTCCTCCATATGCTG	CREB3
sgCRY1_1	GGTCCAGGATGTAGACGCAG	CRY1
sgCRY1_2	CCAATGTGGGCATCAACAGG	CRY1
sgCRY1_3	AGGATCATAGAACTCAATGG	CRY1
sgCRY1_4	GGTAGGAGAACAGATCCCAA	CRY1
sgCRY1_5	CTGAATGCACTCCTTCAGGG	CRY1
sgCRY1_6	GTAGACGCAGCGGATGGTGT	CRY1
sgCRY1_7	GTCCACGAATCACAAACAGA	CRY1
sgCRY1_8	ACAGTTGCCCATAAAGGGAA	CRY1
sgCRY2_1	GGAGCTGCCCAAGAAGCCAG	CRY2
sgCRY2_2	AGGAGAGACAACCAAAGCGC	CRY2
sgCRY2_3	GGCTGGTGTGGAAGTAGTGA	CRY2
sgCRY2_4	ACAGGCGGTAGTAGAAGAGG	CRY2
sgCRY2_5	GGAGTTGCCCAAATAGGGAG	CRY2
sgCRY2_6	GGTCTCGGCATGGTTGACGA	CRY2
sgCRY2_7	GTCCCCGGACTACAAACAGG	CRY2
sgCRY2_8	GAACAGCCTTGGGAACACGT	CRY2
sgCREB3L1_1	GAGGCCTGGCCTAAAGACGG	CREB3L1
sgCREB3L1_2	AAGATGGAGGACACCACCCA	CREB3L1
sgCREB3L1_3	AAGGGGCTGAGGCCCAGCAG	CREB3L1
sgCREB3L1_4	GCAGCCTGGACAAGGGGCTG	CREB3L1
sgCREB3L1_5	GATCAAAGCAGAGCCTCTGG	CREB3L1
sgCREB3L1_6	GGAGGTGGAGATGGCCGTGG	CREB3L1
sgCREB3L1_7	GAAGCGGACCCTGATTGCTG	CREB3L1
sgCREB3L1_8	GTAGAATAGGAGGCTTCGGG	CREB3L1
sgCREB3L2_1	GAAGAGTGTGTCAATGGAGG	CREB3L2
sgCREB3L2_2	AGCCTGGATGAGAGGCGCCG	CREB3L2
sgCREB3L2_3	GTGATGGTCAGAGTGACAGA	CREB3L2
sgCREB3L2_4	GAGCGAGCTGTCAGAGCCCG	CREB3L2
sgCREB3L2_5	GACAGACGGAACGAGTCCTG	CREB3L2
sgCREB3L2_6	CCAGTGTTCATTTCCAGAGG	CREB3L2
sgCREB3L2_7	GCCATGGAGGTGCTGGAGAG	CREB3L2
sgCREB3L2_8	GTGAAGGGCGACTGGGCCCG	CREB3L2
sgCREB3L3_1	GAGACACGTGGAGCTGGGCG	CREB3L3
sgCREB3L3_2	CAGGACACCCCTCCACGCAG	CREB3L3
sgCREB3L3_3	GGAGCAACTGAAGAAACTCC	CREB3L3
sgCREB3L3_4	GGGGAGGATGATGAGGGCAA	CREB3L3
sgCREB3L3_5	CAAAAGGGCTGATGGAGGGG	CREB3L3
sgCREB3L3_6	CAGGAGCTCAAAGCTGTCGA	CREB3L3
sgCREB3L3_7	GCAGTGAGTCTCCAGAGCCC	CREB3L3
sgCREB3L3_8	GTGGCTGGTCCGCTGCGTGG	CREB3L3
sgCREB3L4_1	CAGCTCAGGACAGTCGGCGG	CREB3L4
sgCREB3L4_2	GAGGATTACCAGCCTCACGG	CREB3L4
sgCREB3L4_3	GTGGAGTCCCAGCTCCAGGA	CREB3L4
sgCREB3L4_4	GCATCTCCTGGCAGTGACAG	CREB3L4
sgCREB3L4_5	GGGGACTGTCTGGATGGCAG	CREB3L4
sgCREB3L4_6	TGAGGTTGTCTATGAGGCAG	CREB3L4
sgCREB3L4_7	GGGCCCTGGAGAGGATGCAG	CREB3L4
sgCREB3L4_8	GGGCAGGATGATGAGAGCCA	CREB3L4
sgCREB5_1	GCAGAGAAGATAGAGAGCCT	CREB5
sgCREB5_2	GGACCTGGGGAGAAGCACAG	CREB5
sgCREB5_3	AAATGGGAACATGAACACCA	CREB5
sgCREB5_4	TGTGGGTAAGGGTGATGGGG	CREB5
sgCREB5_5	GCACACCGGCAACCAAGCAC	CREB5
sgCREB5_6	ACAGCCACCCCAGCCCACAG	CREB5
sgCREB5_7	GGGCAGGGTCCCAGGCATGG	CREB5
sgCREB5_8	ACTTACTGGCATCAAGACGG	CREB5
sgCREBBP_1	GATGAGCTGATACCCAATGG	CREBBP
sgCREBBP_2	GCAGCCGTGGAAGCAGGAGG	CREBBP
sgCREBBP_3	GAAGACGGAGACCCAAGCAG	CREBBP
sgCREBBP_4	GGAACTAGAACAAGAAGAAG	CREBBP
sgCREBBP_5	GCAGCTCCTCCTTCTAGCAC	CREBBP
sgCREBBP_6	CCAGAATCACCCTGAAGCCG	CREBBP
sgCREBBP_7	GGCCAGCTCAGACAAGACGG	CREBBP
sgCREBBP_8	GGAGCTGCACACCCAGGGCC	CREBBP
sgCREBL2_1	CAAGCAGTGGTGCATGGCAA	CREBL2
sgCREBL2_2	GAACTCAAGCAGGCATACCA	CREBL2
sgCREBL2_3	GTAAAGAAGCCCGGTAAACG	CREBL2
sgCREBL2_4	AATCTCAGCAGAACTCAAGC	CREBL2
sgCREBL2_5	GTAGGGCCTTTATTTCAGAA	CREBL2
sgCREBL2_6	CCTCAGAGAGGAACTGGAAA	CREBL2
sgCREBL2_7	TCTGCTCTTCTCCAGTGAGT	CREBL2
sgCREBL2_8	AAGCAAAACTTGAGAGGAGC	CREBL2
sgCREBZF_1	AAGGAGAGTTGGAAGCCGGG	CREBZF
sgCREBZF_2	GGCGGAGGCTCGGATAGCGG	CREBZF
sgCREBZF_3	GCGCTGCATTTCAGCAGCCG	CREBZF
sgCREBZF_4	GTGGCAGCGCCGAAAAGAGG	CREBZF
sgCREBZF_5	CGGTAACGACAACAACCAGG	CREBZF
sgCREBZF_6	AAAGAGTCCCCGGAAGGCGG	CREBZF
sgCREBZF_7	CGAGTCTCTGAAGAGCGAGG	CREBZF
sgCREBZF_8	AGCGTAGTCGTGGTCACCGG	CREBZF
sgCREG1_1	GCCATGGCCGGGCTATCCCG	CREG1
sgCREG1_2	GGACCACGGGGACTGGGACG	CREG1
sgCREG1_3	GAGCGAGAGGACGTCGGCGA	CREG1
sgCREG1_4	TCTGGCCACCATCTCCACGC	CREG1
sgCREG1_5	TCCTCGCGGGGTGGTAGCGG	CREG1
sgCREG1_6	GCTGTCAGGAACTGTGACCA	CREG1
sgCREG1_7	GTTGGTCTGTGCCAAAGTCA	CREG1
sgCREG1_8	CTGGAGACACCGCCATGGCC	CREG1
sgCREM_1	GCAGCCATCACCACTCCCTG	CREM
sgCREM_2	GTAAGTTGGCATGTCACCAG	CREM
sgCREM_3	GCTTCTTCTGCCAGCTGCTG	CREM
sgCREM_4	CAACACGCAAACGAGAGCTG	CREM
sgCREM_5	GCAAAGCAGCAGTAGGAGCT	CREM
sgCREM_6	GGAGCTCGGATCTGGTAAGT	CREM
sgCREM_7	TTTGCACAGTCCCCAGCAGC	CREM
sgCREM_8	GGAGAGCCGAGTTGCAGTGC	CREM
sgCRIP1_1	GGGTCCCACCTACCTCAGCG	CRIP1
sgCRIP1_2	GTAGCAGGGGTGGTTGCAGT	CRIP1
sgCRIP1_3	GTGTCCCAAGTGCAACAAGG	CRIP1
sgCRIP1_4	TGTGGGAAGACGCTGACCTC	CRIP1
sgCRIP1_5	ATGCCAGTCCTTGCCCAGAG	CRIP1
sgCRIP1_6	TCTGCAGGCTTTGGGCGGGG	CRIP1
sgCRIP1_7	ACCTGGTTTACTTGAAAGTG	CRIP1
sgCRIP1_8	CAAACATGGCTGCGTAGCAG	CRIP1
sgCRIP2_1	CAGTGGGGCTCACCTCGGCG	CRIP2
sgCRIP2_2	GCAGCAAGACGCTGACGCCC	CRIP2
sgCRIP2_3	CATCTACGAGAAGCCCCTGG	CRIP2
sgCRIP2_4	GCAGAGGAGCGGAAGGCGAG	CRIP2
sgCRIP2_5	GGTGAAAGTGGTGACACTGG	CRIP2
sgCRIP2_6	CTTGTGCCAGTCCTTCCCCA	CRIP2
sgCRIP2_7	ACCTTTGGGTCCGAACAGGG	CRIP2
sgCRIP2_8	TCGATGGGGCCGGTGACCTG	CRIP2
sgCRX_1	GGTGCATCAGATCCACACTG	CRX
sgCRX_2	GAGCCAACTGGAGGAGCTGG	CRX
sgCRX_3	ATGATGGCGTATATGAACCC	CRX
sgCRX_4	AAGGCGTTGACAGAATAGTG	CRX
sgCRX_5	ACTGGGGCCACTTAGGGCCA	CRX
sgCRX_6	CAGTTGGCTCCGGGTGAAGG	CRX
sgCRX_7	CCACCACCCCACCTGAACCC	CRX
sgCRX_8	GCTCCCGCCGCTGCTTCCTG	CRX
sgCSDC2_1	GGGCTGGGTAGGTCCCGAGG	CSDC2
sgCSDC2_2	AGCAGGGTCTGGGAGCGGGG	CSDC2
sgCSDC2_3	GGGGAAGGTGGGCCAGACTG	CSDC2
sgCSDC2_4	CCAGCCCTCTGCCCACCAAG	CSDC2
sgCSDC2_5	ACCTTCCCCTTCCACAGGGA	CSDC2
sgCSDC2_6	TGACGTCGACTCTGAAGTCA	CSDC2
sgCSDC2_7	ACACGGGGCCAGCTGAGGCC	CSDC2
sgCSDC2_8	TGTCCTCGGACCCGTTCTCG	CSDC2
sgCSDE1_1	TACTTTGCCAGAGTAAATGG	CSDE1
sgCSDE1_2	AGGAATGATTGAGATTGTGG	CSDE1
sgCSDE1_3	ACAACATCACACCCCTGCGC	CSDE1
sgCSDE1_4	CATGTGAAAGAAGTTCAGGA	CSDE1
sgCSDE1_5	GTATCATCGGACCGACGGAC	CSDE1
sgCSDE1_6	GTGATTGCTGCCATGAGAGA	CSDE1
sgCSDE1_7	ATTAGTGACAAACAGAGGCC	CSDE1
sgCSDE1_8	GTTGGATCAACACTCCTCAG	CSDE1
sgCSRP1_1	CAGCCAGGCAGTCTATGCTG	CSRP1
sgCSRP1_2	GCCGAAGAGGTTCAGTGCGA	CSRP1
sgCSRP1_3	GAATCTGGACAGTACCACTG	CSRP1
sgCSRP1_4	GCACCCTCAGCACTGACAAG	CSRP1
sgCSRP1_5	AGAATGCCGAACTGGGGAGG	CSRP1
sgCSRP1_6	GGGGAGGAGGCAAGAAATGT	CSRP1
sgCSRP1_7	GGTGGTGGGCCTGTGGCCAG	CSRP1
sgCSRP1_8	GGATGCATTGGGGTTGGTGG	CSRP1
sgCSRP2_1	GCAGAAGAGGTGCAGTGTGA	CSRP2
sgCSRP2_2	TGCAGAGAAAGCAGCAGCGG	CSRP2
sgCSRP2_3	GGCACGCTTAACATGGACCG	CSRP2
sgCSRP2_4	AGAATGCCTGTCTGGGGAGG	CSRP2
sgCSRP2_5	GACCGTGTACCACGCAGAAG	CSRP2
sgCSRP2_6	GGCTGGGCATCAAACCAGAG	CSRP2
sgCSRP2_7	GAAACAAGTGTGGGGCCTGT	CSRP2
sgCSRP2_8	GAAGATAATTGGAGCTGGAA	CSRP2
sgCSRP3_1	GCAGAAGAAATCCAGTGCAA	CSRP3
sgCSRP3_2	AAGATGCCAAACTGGGGCGG	CSRP3
sgCSRP3_3	GCTGTCAAGAGCCTTCCTGC	CSRP3
sgCSRP3_4	GAATTTGGAAGGGTTGCTGG	CSRP3
sgCSRP3_5	GCTGCTGAGAAGGTTATGGG	CSRP3
sgCSRP3_6	ATCGGGTATGGACAAGGCGC	CSRP3
sgCSRP3_7	TCTTCCCACAGATGGCACAG	CSRP3
sgCSRP3_8	GATGGGGAACTTTATTGCAA	CSRP3
sgCSTL1_1	AGGGCAATCAGCAGCAGCAG	CSTL1
sgCSTL1_2	GGGTCACTTCCAAAGGTGGG	CSTL1
sgCSTL1_3	TGATTCTCGGCAGCTGACGA	CSTL1
sgCSTL1_4	GCAAAGCAAGAAGCTGAGAA	CSTL1
sgCSTL1_5	CAGCTTGGCTGACAGGACCA	CSTL1
sgCSTL1_6	CCTACTTATATCGAGTCCAG	CSTL1
[truncated: 18,053 more rows]

## Sheet: Table S2
Table S2. SIRT7 expression stratified by selected clinicopathologic parameters of 121 PanNET patients
Characteristics	Overall	SIRT7		P-value
	No. (%)	Low	High
Age				0.85
＜55	60(49.6)	31(25.6%)	29(24.0%)
≥55	61(50.4)	32(26.4%)	29(24.0%)
Gender				0.589
Female	68(56.2)	37(30.6)	31(25.6)
Male	53(43.8)	26(21.5)	27(22.3)
Tumor size(cm)				0.0506
≤4cm	80(66.1)	51(42.1)	29(24.0)
＞4cm	41(33.9)	12(9.9)	29(24.0)
Location				0.341
Head	43(35.5)	19(15.7)	24(19.8)
Body & tail	71(58.7)	38(31.4)	33(27.3)
Other	7(5.8)	6(5.0)	1(0.8)
AJCC 8th TNM stage				0.052
I	21(17.4)	8(6.7)	13(10.7)
II	63(52.1)	29(24.0)	34(28.1)
III	27(22.3)	15(12.4)	12(9.9)
IV	10(8.2)	8(6.6)	2(1.6)
Node status				0.544
N0	83(68.6)	44(36.4)	39(32.2)
N1	38(31.4)	18(14.9)	20(16.5)
Metastasis				0.235
M0	103(85.1)	50(41.3)	53(43.8)
M1	18(14.9)	11(9.1)	7(5.8)
WHO classification				0.174
G1	37(30.6)	23(19.0)	14(11.6)
G2	74(61.2)	35(28.9)	39(32.3)
G3	10(8.2)	3(2.4)	7(5.8)

## Sheet: Table S3
Table S3. Association of SIRT7 expression with DFS in PanNET patients
		Univariate analysis	2-sided	Multivariable-adjusted*	2-sided
Factors	n (%)	HR (95% CI)	P value	HR (95% CI)	P value
SIRT7
Low	60(49.6)	1.00(Reference)		1.00(Reference)
High	61(50.4)	2.09 (1.06-4.10)	0.035	1.74 (1.01-3.00)	0.044
*Multivariable-adjusted Cox proportional hazards model, adjusted for age, gender, tumor size, tumor location, grade and T/N/M stage.
HR: hazard ratio; CI: confidence interval.

## Sheet: Table S4
Table S4. Association of DNMT1 expression with DFS in PanNET patients
		Univariate analysis	2-sided	Multivariable-adjusted*	2-sided
Factors	n (%)	HR (95% CI)	P value	HR (95% CI)	P value
DNMT1
Low	60(49.6)	1.00(Reference)		1.00(Reference)
High	61(50.4)	1.76 (1.09-2.84)	0.021	1.98 (1.21-3.26)	0.007
*Multivariable-adjusted Cox proportional hazards model, adjusted for age, gender, tumor size, tumor location, grade and T/N/M stage.
HR: hazard ratio; CI: confidence interval.

## Sheet: Table S5
Table S5. Peptide- and protein-level metrics for SIRT7 IP–MS interactome in QGP-1 cells
Protein names	Gene names	Unique peptides QGP1_lgG	Unique peptides QGP1_SIRT7	Score	Sequence coverage QGP1_lgG [%]	Sequence coverage QGP1_SIRT7 [%]	Sequence coverage difference (QGP1_SIRT7 vs QGP1_lgG)	Intensity QGP1_lgG	Intensity QGP1_SIRT7
NAD-dependent protein deacetylase sirtuin-7	SIRT7	2	19	212.64	7.2	53	45.8	46630000	27876000000
DNA (cytosine-5)-methyltransferase 1	DNMT1	1	8	33.209	5.5	26.7	21.2	44632000	128320000
Keratin, type II cytoskeletal 4	KRT4	1	6	45.512	7.5	27.7	20.2	13635000	286140000
Nucleolar protein 14	NOP14	5	18	108.51	7.5	26.7	19.2	152760000	471880000
Mitochondrial import inner membrane translocase subunit TIM16	PAM16	0	1	27.575	0	18.4	18.4	0	4799200
RNA 3-terminal phosphate cyclase-like protein	RCL1	2	8	38.7	6.4	23.1	16.7	39736000	192080000
Neuroguidin	NGDN	1	5	78.213	5.7	21.9	16.2	165260000	194460000
60S ribosomal protein L23	RPL23	5	7	41.016	36.4	52.1	15.7	2334600000	2715500000
Ribosomal RNA small subunit methyltransferase NEP1	EMG1	4	6	27.845	20.5	36.1	15.6	272550000	303590000
Pre-mRNA-splicing factor SPF27	BCAS2	2	4	31.855	12.4	27.6	15.2	52002000	144820000
Fructose-bisphosphate aldolase A	ALDOA	3	6	36.804	12.1	26.9	14.8	197520000	242830000
Notchless protein homolog 1	NLE1	5	8	30.966	11.3	26	14.7	146770000	185530000
Core histone macro-H2A.2	H2AFY2	6	10	139.96	23.9	38.2	14.3	4539900000	4223700000
Poly(rC)-binding protein 1	PCBP1	3	4	75.194	14.9	28.7	13.8	124590000	173170000
Replication factor C subunit 2	RFC2	4	7	101.17	16.4	29.4	13	144190000	255010000
Obg-like ATPase 1	OLA1	2	6	21.304	6.6	19.4	12.8	61422000	437610000
Hepatoma-derived growth factor-related protein 3	HDGFRP3	2	2	25.255	15.3	27.6	12.3	110260000	33301000
DNA polymerase beta	POLB	3	5	37.135	9.9	22.1	12.2	39812000	57683000
DNA-directed RNA polymerases I and III subunit RPAC1	POLR1C	0	3	27.536	0	12.1	12.1	0	17407000
60S ribosomal protein L22	RPL22	2	3	24.244	18.8	30.5	11.7	510540000	1258800000
Transforming growth factor-beta-induced protein ig-h3	TGFBI	3	9	39.349	4.7	16.3	11.6	60800000	234590000
Probable dimethyladenosine transferase	DIMT1	4	6	28.412	13.1	24.6	11.5	64370000	90334000
Poly(rC)-binding protein 2	PCBP2	6	6	59.617	23.8	35.3	11.5	536440000	550880000
Malate dehydrogenase, mitochondrial	MDH2	3	7	33.289	16.9	28.1	11.2	118270000	132680000
Histone H1.4	HIST1H1E	1	2	64.407	26.5	37.4	10.9	58236000000	41252000000
Nucleolar protein 16	NOP16	5	7	36.892	36	46.6	10.6	169380000	177160000
U4/U6.U5 tri-snRNP-associated protein 2	USP39	3	7	60.545	7.6	17.5	9.9	88067000	307890000
Mitochondrial 2-oxoglutarate/malate carrier protein	SLC25A11	10	13	115.77	39.5	49.4	9.9	506410000	726640000
Cofilin-1	CFL1	7	6	80.984	48.8	58.4	9.6	1819600000	1025800000
Elongation factor 1-delta	EEF1D	7	8	62.253	32.7	42.3	9.6	1160800000	469210000
Exosome component 10	EXOSC10	3	10	60.218	4.3	13.8	9.5	36479000	114360000
Nucleoporin NUP53	NUP35	1	3	28.101	5.8	15.3	9.5	26208000	73118000
Casein kinase II subunit alpha;Casein kinase II subunit alpha 3	CSNK2A1;CSNK2A3	4	7	95.592	15.1	24.3	9.2	103770000	177770000
mRNA turnover protein 4 homolog	MRTO4	5	7	26.827	21.8	31	9.2	603870000	363810000
WD repeat-containing protein 75	WDR75	8	12	74.053	12	21.1	9.1	325860000	390000000
Heterogeneous nuclear ribonucleoprotein A0	HNRNPA0	6	8	108.91	22	31.1	9.1	1089900000	1533300000
Histone deacetylase complex subunit SAP18	SAP18	4	5	55.343	28.8	37.9	9.1	259180000	191620000
Mitochondrial ribonuclease P protein 1	TRMT10C	2	5	40.96	4.2	13.2	9	25541000	109370000
Exosome complex component RRP4	EXOSC2	3	5	48.102	17.4	26.3	8.9	48955000	81188000
Centromere protein V	CENPV	3	4	35.208	14.5	23.3	8.8	142460000	160460000
Ribosomal RNA processing protein 1 homolog A	RRP1	6	10	50.911	14.5	23.2	8.7	208330000	268370000
Splicing factor U2AF 35 kDa subunit	U2AF1	2	4	48.782	12.5	21.2	8.7	520410000	464340000
Erlin-1	ERLIN1	0	2	23.525	6.9	15.5	8.6	127030000	140020000
WD repeat-containing protein 3	WDR3	15	20	130.12	19	27.5	8.5	859460000	1059400000
SWI/SNF-related matrix-associated actin-dependent regulator of chromatin subfamily A member 5	SMARCA5	21	26	323.31	30.6	38.9	8.3	3484700000	3864400000
14-3-3 protein zeta/delta	YWHAZ	4	5	133.6	32.2	40.4	8.2	609870000	404670000
Glutathione S-transferase P	GSTP1	4	5	85.399	28.6	36.7	8.1	214310000	157070000
U1 small nuclear ribonucleoprotein A	SNRPA	1	3	21.099	8.2	16.3	8.1	88018000	100500000
Chromatin target of PRMT1 protein	CHTOP	5	6	67.301	23.8	31.9	8.1	241760000	327760000
Asparagine--tRNA ligase, cytoplasmic	NARS	4	8	31.05	8.9	16.8	7.9	57161000	176320000
Nuclear RNA export factor 1	NXF1	3	6	28.646	5.2	13.1	7.9	73320000	99508000
PC4 and SFRS1-interacting protein	PSIP1	15	17	179.79	30	37.9	7.9	2428600000	2286900000
Heterogeneous nuclear ribonucleoproteins C1/C2;Heterogeneous nuclear ribonucleoprotein C-like 1;Heterogeneous nuclear ribonucleoprotein C-like 3;Heterogeneous nuclear ribonucleoprotein C-like 2;Heterogeneous nuclear ribonucleoprotein C-like 4	HNRNPC;HNRNPCL1;HNRNPCL3;HNRNPCL2;HNRNPCL4	13	15	68.994	34.6	42.5	7.9	1980600000	3579300000
Nuclear fragile X mental retardation-interacting protein 2	NUFIP2	5	7	27.937	8.2	16	7.8	146620000	182190000
Peroxisomal multifunctional enzyme type 2;(3R)-hydroxyacyl-CoA dehydrogenase;Enoyl-CoA hydratase 2	HSD17B4	9	13	148.87	14.7	22.3	7.6	365400000	578680000
Eukaryotic translation initiation factor 2 subunit 2	EIF2S2	5	7	57.44	18.6	26.1	7.5	224650000	246310000
Pleiotropic regulator 1	PLRG1	1	4	41.078	1.6	9.1	7.5	19048000	60564000
DNA topoisomerase 2-beta	TOP2B	19	30	149.59	19.1	26.4	7.3	1046800000	1519600000
MKI67 FHA domain-interacting nucleolar phosphoprotein	NIFK	8	9	110.44	32.4	39.6	7.2	483850000	444510000
Nucleolar complex protein 3 homolog	NOC3L	5	10	74.994	7.8	15	7.2	127800000	233440000
RNA-binding protein PNO1	PNO1	2	4	20.927	11.5	18.7	7.2	92620000	176370000
U3 small nucleolar RNA-associated protein 15 homolog	UTP15	9	13	79.939	20.3	27.4	7.1	384370000	514780000
Dihydropyrimidinase-related protein 3	DPYSL3	4	5	33.904	10.5	17.5	7	135730000	115410000
WD repeat-containing protein 61;WD repeat-containing protein 61, N-terminally processed	WDR61	0	1	22.272	0	6.9	6.9	0	6760300
Elongation factor 1-gamma	EEF1G	18	18	103.07	36.6	43.5	6.9	8140500000	3322200000
Probable rRNA-processing protein EBP2	EBNA1BP2	10	12	87.903	34.6	41.5	6.9	543950000	539390000
Regulator of chromosome condensation	RCC1	8	9	73.895	23.3	30.2	6.9	1005500000	806480000
Exosome complex component RRP43	EXOSC8	1	2	35.007	9.8	16.7	6.9	73141000	54690000
Serine-threonine kinase receptor-associated protein	STRAP	2	4	28.476	8.9	15.7	6.8	111070000	96168000
T-complex protein 1 subunit delta	CCT4	10	12	59.753	23.4	30.1	6.7	496620000	622600000
40S ribosomal protein S13	RPS13	7	8	24.796	43	49.7	6.7	2683400000	2436100000
Keratin, type II cytoskeletal 8	KRT8	15	19	323.31	79.3	85.9	6.6	255170000000	191340000000
Pyrroline-5-carboxylate reductase 1, mitochondrial	PYCR1	4	5	50.755	19.7	26.3	6.6	266460000	219940000
45 kDa calcium-binding protein	SDF4	2	4	31.262	5.8	12.4	6.6	35125000	97940000
Alpha-taxilin	TXLNA	1	4	24.732	1.8	8.4	6.6	0	60478000
H/ACA ribonucleoprotein complex subunit 2	NHP2	2	3	41.089	19	25.5	6.5	96956000	193860000
T-complex protein 1 subunit gamma	CCT3	9	11	48.274	20.4	26.8	6.4	463360000	353330000
Cold-inducible RNA-binding protein	CIRBP	1	2	29.178	12.2	18.6	6.4	28616000	64117000
5-3 exoribonuclease 2	XRN2	6	11	77.641	8.5	14.9	6.4	213240000	325670000
Splicing factor 3B subunit 2	SF3B2	2	5	71.892	3.2	9.6	6.4	52453000	79870000
N-acetyltransferase 10	NAT10	19	25	207.89	24.6	31	6.4	1137100000	1305600000
Deoxynucleotidyltransferase terminal-interacting protein 2	DNTTIP2	6	10	92.821	10.8	17.2	6.4	264550000	428200000
T-complex protein 1 subunit eta	CCT7	7	9	23.648	13.8	20.1	6.3	272450000	188480000
Serine/arginine-rich splicing factor 7	SRSF7	3	5	31.249	18.5	24.8	6.3	2075800000	1576100000
Serine/arginine-rich splicing factor 2	SRSF2	3	5	29.544	18.6	24.9	6.3	235800000	219650000
Ribosome biogenesis protein BMS1 homolog	BMS1	9	15	103.49	9.9	16.1	6.2	227710000	573360000
Chromodomain-helicase-DNA-binding protein 1	CHD1	3	11	65.515	4.9	11.1	6.2	256170000	324130000
Myelin expression factor 2	MYEF2	7	10	44.715	12.5	18.7	6.2	159040000	766060000
RNA-binding protein 39	RBM39	8	9	114.29	20.8	27	6.2	287730000	248190000
60S ribosomal protein L8	RPL8	5	6	33.026	16	22.2	6.2	1072400000	1469300000
Replication factor C subunit 1	RFC1	3	9	38.387	3.1	9.2	6.1	71497000	296330000
Kinesin-like protein KIFC1	KIFC1	1	3	25.587	1.9	8	6.1	11429000	48729000
60S ribosomal protein L7	RPL7	11	12	53.846	37.5	43.5	6	2000200000	2166100000
Serine/threonine-protein kinase VRK1	VRK1	6	8	70.722	16.2	22.2	6	550400000	442680000
N-acylneuraminate cytidylyltransferase	CMAS	7	8	30.348	16.6	22.6	6	558660000	373290000
DNA (cytosine-5)-methyltransferase 3A	DNMT3A	1	5	25.136	1	6.9	5.9	7946000	90512000
U3 small nucleolar RNA-interacting protein 2	RRP9	4	7	60.482	13.5	19.4	5.9	194120000	319710000
Nucleolar complex protein 4 homolog	NOC4L	9	13	71.975	22.5	28.3	5.8	287470000	489850000
Nucleophosmin	NPM1	7	9	278.35	28.2	34	5.8	5847800000	7573300000
Protein RCC2	RCC2	5	8	45.582	15.3	21.1	5.8	239190000	237070000
40S ribosomal protein SA	RPSA	4	5	48.116	14.2	20	5.8	303210000	340260000
Cytochrome c oxidase subunit 2	MT-CO2	4	4	21.683	18.9	24.7	5.8	125560000	99522000
PHD finger protein 14	PHF14	3	8	24.432	3.3	9.1	5.8	80631000	243480000
Double-stranded RNA-binding protein Staufen homolog 1	STAU1	5	8	59.329	11.1	16.8	5.7	85849000	78428000
Transcription factor A, mitochondrial	TFAM	4	6	32.211	14.6	20.3	5.7	268600000	272200000
Ubiquitin-associated protein 2-like	UBAP2L	13	14	235.34	19	24.7	5.7	1274300000	686020000
Triosephosphate isomerase	TPI1	3	3	38.393	16.1	21.7	5.6	139540000	125570000
Replication factor C subunit 4	RFC4	5	7	115.98	24.8	30.3	5.5	202580000	226640000
60S ribosomal protein L17	RPL17	4	5	50.605	26.6	32.1	5.5	1120600000	1262100000
Apoptosis-inducing factor 1, mitochondrial	AIFM1	2	5	28.859	4.6	10.1	5.5	22591000	86455000
Ribosomal L1 domain-containing protein 1	RSL1D1	11	12	120.04	22	27.1	5.1	3007500000	2288500000
Protein FAM98B	FAM98B	4	4	73.18	18.2	23.3	5.1	205320000	201060000
60S ribosomal protein L4	RPL4	12	13	48.617	25.8	30.9	5.1	4022600000	4137300000
Pyrroline-5-carboxylate reductase 2	PYCR2	3	4	20.567	13.1	18.1	5	137820000	145310000
Probable ATP-dependent RNA helicase DDX27	DDX27	12	15	130.31	17.7	22.7	5	384210000	444730000
PH-interacting protein	PHIP	3	9	43.065	2.8	7.8	5	48314000	148910000
Transcription elongation regulator 1	TCERG1	4	9	20.48	3.6	8.6	5	132200000	277930000
Coilin	COIL	4	7	41.403	8.9	13.9	5	52353000	154840000
Annexin A5	ANXA5	1	2	58.939	4.7	9.7	5	0	34654000
Structural maintenance of chromosomes protein 3	SMC3	12	17	141	10.8	15.7	4.9	313550000	466670000
Transcription intermediary factor 1-beta	TRIM28	10	12	47.647	14.5	19.4	4.9	693490000	468350000
Nucleolar protein 10	NOL10	4	7	95.214	6.8	11.5	4.7	139240000	133110000
Heat shock protein 75 kDa, mitochondrial	TRAP1	4	6	32.452	7.8	12.5	4.7	99091000	59923000
Alpha-enolase	ENO1	5	6	78.494	15.2	19.8	4.6	108160000	204900000
Vigilin	HDLBP	4	7	81.539	4	8.6	4.6	148720000	123210000
Mitochondrial import inner membrane translocase subunit TIM50	TIMM50	2	3	32.235	5.9	10.5	4.6	12275000	14180000
Regulation of nuclear pre-mRNA domain-containing protein 1B	RPRD1B	1	1	27.842	4.6	9.2	4.6	13395000	27652000
Nucleolar protein 56	NOP56	19	21	241.52	38.7	43.3	4.6	3717500000	3711600000
Small subunit processome component 20 homolog	UTP20	6	16	108.64	2.3	6.8	4.5	88170000	230610000
H/ACA ribonucleoprotein complex subunit 4	DKC1	10	14	110.76	23.3	27.8	4.5	919130000	1256100000
Periodic tryptophan protein 2 homolog	PWP2	7	12	55.341	11.3	15.8	4.5	418970000	540860000
Cirhin	CIRH1A	7	9	82.654	15	19.5	4.5	311380000	435170000
Putative oxidoreductase GLYR1	GLYR1	2	4	30.93	5.4	9.9	4.5	49489000	86789000
Transducin beta-like protein 3	TBL3	15	19	138.21	27.2	31.6	4.4	880710000	1200300000
RNA-binding protein 12B	RBM12B	6	10	28.45	8	12.4	4.4	177000000	137460000
DBIRD complex subunit ZNF326	ZNF326	5	7	32.306	9.5	13.9	4.4	207130000	165850000
ATP-dependent RNA helicase DDX24	DDX24	3	6	49.751	4	8.4	4.4	45403000	76194000
Pre-mRNA-splicing factor ATP-dependent RNA helicase DHX15	DHX15	17	20	165.58	27.9	32.2	4.3	2456600000	1742100000
Creatine kinase U-type, mitochondrial	CKMT1A	8	9	101.52	28.8	33.1	4.3	1805000000	636240000
Heterogeneous nuclear ribonucleoprotein A3	HNRNPA3	7	8	153.93	24.3	28.6	4.3	1876700000	1628000000
Splicing factor, proline- and glutamine-rich	SFPQ	23	27	323.31	38.9	43.1	4.2	18970000000	15493000000
40S ribosomal protein S3a	RPS3A	11	13	85.674	39	43.2	4.2	2443300000	2406800000
40S ribosomal protein S10;Putative 40S ribosomal protein S10-like	RPS10;RPS10P5	7	7	43.736	38.8	43	4.2	1408200000	1024500000
ATP-dependent RNA helicase DDX54	DDX54	2	4	55.803	2.7	6.9	4.2	617890000	80125000
Casein kinase II subunit beta	CSNK2B	1	2	26.299	6.5	10.7	4.2	38702000	142530000
Serine/arginine-rich splicing factor 9	SRSF9	8	9	27.26	33	37.1	4.1	852820000	804770000
U3 small nucleolar RNA-associated protein 14 homolog A	UTP14A	3	5	107.75	5.4	9.5	4.1	80464000	89334000
Protein LSM14 homolog B	LSM14B	1	2	28.223	2.9	7	4.1	0	19991000
Bcl-2-associated transcription factor 1	BCLAF1	13	17	66.277	18.3	22.3	4	1292600000	1902800000
Moesin	MSN	12	16	100.63	36	40	4	2374800000	1689100000
RNA-binding protein 28	RBM28	9	12	46.943	12.5	16.5	4	292430000	324530000
60S ribosomal protein L13a	RPL13A	6	8	24.646	25.6	29.6	4	928180000	934900000
Poly(U)-binding-splicing factor PUF60	PUF60	3	4	20.305	10.6	14.5	3.9	62254000	79617000
Heat shock 70 kDa protein 14	HSPA14	1	2	21.618	5.7	9.6	3.9	18379000	10877000
40S ribosomal protein S5;40S ribosomal protein S5, N-terminally processed	RPS5	6	7	82.265	32.4	36.3	3.9	1081600000	855030000
40S ribosomal protein S3	RPS3	13	13	114.76	58.8	62.6	3.8	3452800000	3083100000
Prospero homeobox protein 1	PROX1	3	5	31.112	4.3	8.1	3.8	41387000	83011000
Histone H1.2	HIST1H1C	2	3	25.883	35.2	39	3.8	4646800000	4349400000
Remodeling and spacing factor 1	RSF1	7	11	83.812	5.8	9.5	3.7	316900000	509250000
Heterogeneous nuclear ribonucleoprotein Q	SYNCRIP	12	12	167.93	30.2	33.9	3.7	737240000	625150000
Signal recognition particle receptor subunit beta	SRPRB	3	4	56.089	12.5	16.2	3.7	102050000	99027000
40S ribosomal protein S9	RPS9	14	13	53.889	45.4	49	3.6	4965700000	3354500000
DnaJ homolog subfamily B member 11	DNAJB11	5	6	23.12	18.7	22.3	3.6	179800000	196600000
Nucleolar protein 6	NOL6	12	14	97.595	14.4	18	3.6	403480000	388430000
RRP12-like protein	RRP12	13	17	128.84	12.3	15.8	3.5	393640000	525730000
RNA-binding protein 14	RBM14	13	17	86.57	21.8	25.3	3.5	2115800000	3048400000
Nuclear pore complex protein Nup155	NUP155	6	10	59.453	5.6	9.1	3.5	135480000	165940000
Serine/threonine-protein phosphatase PGAM5, mitochondrial	PGAM5	6	8	25.868	22.8	26.3	3.5	356340000	447750000
Antigen KI-67	MKI67	16	23	323.31	8.1	11.5	3.4	508100000	468010000
Cytoskeleton-associated protein 4	CKAP4	4	6	25.648	8.6	12	3.4	102460000	79776000
DnaJ homolog subfamily A member 3, mitochondrial	DNAJA3	2	3	26.024	5.8	9.2	3.4	58901000	71295000
ATP-dependent DNA helicase Q1	RECQL	14	18	100.43	28.4	31.7	3.3	942420000	1230900000
Growth/differentiation factor 15	GDF15	5	6	50.239	22.7	26	3.3	904670000	419510000
High mobility group protein B2	HMGB2	5	4	34.208	18.7	22	3.3	488930000	325060000
Probable ATP-dependent RNA helicase DDX52	DDX52	6	6	98.449	10.9	14.2	3.3	176190000	244700000
Splicing factor 3A subunit 1	SF3A1	4	6	53.654	6.9	10.2	3.3	78987000	125570000
14-3-3 protein theta	YWHAQ	3	3	60.884	29	32.2	3.2	366040000	162650000
Pre-mRNA-processing factor 40 homolog A	PRPF40A	4	7	33.206	4.5	7.7	3.2	190910000	169720000
Serine/threonine-protein phosphatase 1 regulatory subunit 10	PPP1R10	3	5	25.807	4.5	7.7	3.2	25665000	29485000
Probable 28S rRNA (cytosine(4447)-C(5))-methyltransferase	NOP2	11	14	100.36	16.3	19.5	3.2	725260000	1045300000
Transformer-2 protein homolog beta	TRA2B	3	3	25.449	12.8	16	3.2	526870000	277630000
Methyl-CpG-binding domain protein 2	MBD2	1	2	24.316	9.5	12.7	3.2	18836000	20031000
Cohesin subunit SA-2	STAG2	3	6	23.734	2.8	5.9	3.1	17299000	70581000
AP-3 complex subunit mu-1	AP3M1	3	3	21.231	9.3	12.4	3.1	87859000	48051000
Ubiquitin-like modifier-activating enzyme 1	UBA1	5	7	67.678	6.3	9.3	3	118020000	80346000
Core histone macro-H2A.1	H2AFY	9	10	150.6	38.5	41.5	3	3982600000	5852500000
Pescadillo homolog	PES1	9	10	50.625	18.9	21.9	3	635970000	466810000
Suppressor of SWI4 1 homolog	PPAN	4	7	20.42	9.1	12.1	3	73812000	242330000
Mitotic checkpoint protein BUB3	BUB3	5	6	20.173	16.8	19.8	3	305870000	245570000
Nucleolar GTP-binding protein 1	GTPBP4	15	17	158.04	29.3	32.2	2.9	1320600000	1536600000
Serine--tRNA ligase, cytoplasmic	SARS	2	3	23.899	3.3	6.2	2.9	61993000	44801000
A-kinase anchor protein 8	AKAP8	0	1	21.405	0	2.9	2.9	0	9601200
Calcium/calmodulin-dependent protein kinase type II subunit gamma	CAMK2G	0	0	30.713	3.4	6.3	2.9	0	0
X-ray repair cross-complementing protein 6	XRCC6	26	26	220.25	46	48.9	2.9	7092900000	3345800000
ATP-dependent RNA helicase DDX1	DDX1	20	24	238.81	35.1	38	2.9	2980600000	2881000000
UPF0568 protein C14orf166	C14orf166	11	11	63.029	50	52.9	2.9	1041700000	826090000
Insulin-like growth factor 2 mRNA-binding protein 3	IGF2BP3	5	7	68.765	16.1	19	2.9	186190000	158320000
Importin subunit alpha-1	KPNA2	7	9	91.275	17	19.8	2.8	274470000	208970000
ATP-binding cassette sub-family F member 1	ABCF1	4	6	54.956	6.2	9	2.8	132170000	121290000
WD repeat-containing protein 43	WDR43	10	10	47.131	13.9	16.7	2.8	375170000	426980000
Nucleolar GTP-binding protein 2	GNL2	7	9	39.024	9.8	12.6	2.8	132170000	220370000
Myb-binding protein 1A	MYBBP1A	24	29	112.87	21.1	23.9	2.8	1230200000	1416000000
Keratin, type I cytoskeletal 9	KRT9	18	22	323.31	44.8	47.5	2.7	2163700000	3088300000
Protein AATF	AATF	8	8	183.74	20.9	23.6	2.7	211570000	184780000
Nuclear pore complex protein Nup214	NUP214	1	5	27.467	0.7	3.4	2.7	12639000	38724000
CCAAT/enhancer-binding protein zeta	CEBPZ	19	21	272.33	19.5	22.2	2.7	960970000	952880000
T-complex protein 1 subunit zeta	CCT6A	8	6	75.93	20.5	23.2	2.7	503870000	259550000
SWI/SNF complex subunit SMARCC1	SMARCC1	0	1	45.509	2.4	5	2.6	77969000	94126000
Cleavage and polyadenylation specificity factor subunit 7	CPSF7	3	4	46.644	7.6	10.2	2.6	53812000	67169000
Probable RNA-binding protein 19	RBM19	1	3	21.479	0.7	3.3	2.6	6063000	12587000
Tyrosine-protein kinase BAZ1B	BAZ1B	25	28	160.55	19.6	22.2	2.6	1547100000	1882500000
Myosin-14	MYH14	30	31	247.04	20.7	23.2	2.5	1560100000	964290000
U3 small nucleolar ribonucleoprotein protein MPP10	MPHOSPH10	6	8	100.04	15.3	17.8	2.5	210710000	309640000
Transitional endoplasmic reticulum ATPase	VCP	4	6	22.324	6.9	9.4	2.5	128550000	103880000
Heterogeneous nuclear ribonucleoprotein M	HNRNPM	32	33	227.94	48.8	51.2	2.4	5717600000	4455800000
Developmentally-regulated GTP-binding protein 1	DRG1	5	6	22.825	16.9	19.3	2.4	116570000	111620000
Calcium/calmodulin-dependent protein kinase type II subunit delta	CAMK2D	2	2	74.302	9.6	12	2.4	174150000	109360000
Nuclear pore complex protein Nup98-Nup96;Nuclear pore complex protein Nup98;Nuclear pore complex protein Nup96	NUP98	7	9	72.877	3.9	6.3	2.4	81496000	129920000
Nucleosome-remodeling factor subunit BPTF	BPTF	3	9	30.729	1.4	3.8	2.4	35392000	94535000
Histone H2B type 2-E;Histone H2B type 1-J;Histone H2B type 1-B;Histone H2B type 1-O	HIST2H2BE;HIST1H2BJ;HIST1H2BB;HIST1H2BO	0	0	52.952	53.2	55.6	2.4	92893000000	95517000000
Cell division cycle 5-like protein	CDC5L	7	9	59.11	11.7	14	2.3	229400000	235910000
Proline-, glutamic acid- and leucine-rich protein 1	PELP1	7	9	48.667	10.5	12.8	2.3	214150000	216840000
Nuclear pore complex protein Nup160	NUP160	5	8	53.764	4.2	6.5	2.3	101210000	146490000
RNA-binding protein 34	RBM34	0	1	22.416	0	2.3	2.3	0	17733000
DNA ligase 3	LIG3	9	11	71.34	10.4	12.7	2.3	434170000	274800000
Nucleolar complex protein 2 homolog	NOC2L	9	11	29.999	12.4	14.7	2.3	435070000	418740000
ADP/ATP translocase 3;ADP/ATP translocase 3, N-terminally processed	SLC25A6	5	5	47.926	37.6	39.9	2.3	3742400000	3426900000
Ribosome biogenesis regulatory protein homolog	RRS1	7	9	84.747	24.4	26.6	2.2	487940000	600210000
Zinc finger protein 638	ZNF638	8	12	71.983	5.1	7.3	2.2	120930000	185740000
Aspartate--tRNA ligase, cytoplasmic	DARS	4	5	24.264	7.8	10	2.2	104140000	119120000
Nucleolar pre-ribosomal-associated protein 1	URB1	13	17	119.27	8.4	10.6	2.2	176370000	209490000
ATP-dependent RNA helicase DDX50	DDX50	6	8	32.715	15.2	17.4	2.2	114440000	259840000
Protein RRP5 homolog	PDCD11	32	38	323.31	22.2	24.3	2.1	1238500000	1137300000
FACT complex subunit SSRP1	SSRP1	14	16	111.18	24	26.1	2.1	2233300000	1652700000
Protein SON	SON	11	14	81.422	7.1	9.2	2.1	461630000	424760000
Thyroid hormone receptor-associated protein 3	THRAP3	21	24	139.33	22.1	24.2	2.1	4119900000	2192000000
Heterochromatin protein 1-binding protein 3	HP1BP3	14	15	81.424	31.5	33.5	2	907620000	1021100000
Sperm-specific antigen 2	SSFA2	12	14	263.59	11.1	13.1	2	455890000	397340000
Eukaryotic initiation factor 4A-I	EIF4A1	9	8	167.65	47.5	49.5	2	4144000000	2385400000
Heterogeneous nuclear ribonucleoprotein D0	HNRNPD	3	3	46.756	11.8	13.8	2	358020000	276080000
Nucleolar protein 11	NOL11	7	9	62.714	14	15.9	1.9	308230000	321210000
SNW domain-containing protein 1	SNW1	4	5	43.78	14	15.9	1.9	119720000	110690000
FACT complex subunit SPT16	SUPT16H	25	26	270.62	24.5	26.4	1.9	2348700000	2254900000
Lamina-associated polypeptide 2, isoform alpha;Thymopoietin;Thymopentin	TMPO	17	18	323.31	40.5	42.4	1.9	1134100000	1037700000
Actin-like protein 6A	ACTL6A	7	8	66.554	29.1	31	1.9	376760000	232220000
Ribosomal RNA-processing protein 8	RRP8	2	3	35.256	6.1	7.9	1.8	35554000	36381000
Probable ATP-dependent RNA helicase DDX5	DDX5	21	23	214.36	45.4	47.1	1.7	8363400000	6251000000
Keratin, type II cytoskeletal 1	KRT1	14	17	323.31	40.8	42.5	1.7	10353000000	7915700000
Splicing factor U2AF 65 kDa subunit	U2AF2	7	8	111.46	25.9	27.6	1.7	322090000	260050000
Nipped-B-like protein	NIPBL	1	6	30.476	0.4	2.1	1.7	8591100	57265000
Nuclear pore complex protein Nup205	NUP205	16	20	184.08	10.8	12.5	1.7	526070000	422170000
60S ribosomal protein L5	RPL5	8	8	32.158	23.2	24.9	1.7	1477000000	1118200000
ATPase family AAA domain-containing protein 3A	ATAD3A	7	6	194.88	27.6	29.3	1.7	1184500000	1155600000
MICOS complex subunit MIC60	IMMT	23	26	128.98	36.7	38.4	1.7	1358800000	1085200000
ATP-binding cassette sub-family F member 2	ABCF2	9	10	29.377	16.2	17.8	1.6	579420000	456760000
Methyl-CpG-binding protein 2	MECP2	8	9	41.669	21.4	23	1.6	228010000	247000000
RNA-binding motif protein, X chromosome;RNA-binding motif protein, X chromosome, N-terminally processed	RBMX	5	6	70.401	35	36.6	1.6	3878900000	4113000000
Multifunctional methyltransferase subunit TRM112-like protein	TRMT112	3	3	29.825	32	33.6	1.6	108630000	52328000
Protein transport protein Sec23B	SEC23B	3	4	38.905	4.8	6.4	1.6	60497000	40832000
Tumor suppressor p53-binding protein 1	TP53BP1	1	4	40.837	0.6	2.2	1.6	7534900	45167000
Activity-dependent neuroprotector homeobox protein	ADNP	1	2	30.964	1.7	3.3	1.6	19713000	18243000
Coronin-1C	CORO1C	4	5	37.955	8.9	10.5	1.6	212030000	122370000
Fragile X mental retardation syndrome-related protein 1	FXR1	5	6	27.206	14.8	16.4	1.6	594940000	240420000
Nucleolin	NCL	20	21	194.32	28.5	30	1.5	1835300000	1728000000
U3 small nucleolar RNA-associated protein 6 homolog	UTP6	11	12	87.874	20.9	22.4	1.5	536910000	496550000
General transcription factor II-I	GTF2I	8	10	51.839	12	13.5	1.5	386800000	240530000
SAFB-like transcription modulator	SLTM	4	6	50.397	4.4	5.9	1.5	123080000	307390000
Magnesium transporter protein 1	MAGT1	5	6	33.341	16.1	17.6	1.5	188180000	198910000
Bromodomain adjacent to zinc finger domain protein 2A	BAZ2A	4	6	32.617	2.3	3.8	1.5	113830000	120060000
DNA damage-binding protein 1	DDB1	8	10	31.667	7.5	8.9	1.4	179980000	239360000
Peptidyl-prolyl cis-trans isomerase B	PPIB	9	10	76.862	40.7	42.1	1.4	7470100000	7255300000
Calnexin	CANX	6	7	32.496	10.3	11.7	1.4	229740000	158260000
Stress-70 protein, mitochondrial	HSPA9	14	15	136.25	28.3	29.6	1.3	739140000	494570000
RNA-binding protein 25	RBM25	3	5	34.189	4.4	5.7	1.3	42620000	64810000
Brain-specific angiogenesis inhibitor 1-associated protein 2-like protein 1	BAIAP2L1	2	2	23.197	5.9	7.2	1.3	50446000	32137000
Mediator of DNA damage checkpoint protein 1	MDC1	8	9	42.836	5.6	6.8	1.2	405050000	188810000
DNA mismatch repair protein Msh2	MSH2	6	7	50.13	9	10.2	1.2	232440000	83437000
Kinectin	KTN1	7	9	28.598	6.6	7.7	1.1	189120000	109950000
AP-2 complex subunit beta	AP2B1	1	2	30.281	3.8	4.9	1.1	95924000	65379000
Nucleoprotein TPR	TPR	9	11	153.49	5.4	6.5	1.1	202850000	193190000
U4/U6.U5 tri-snRNP-associated protein 1	SART1	4	5	29.514	6.9	8	1.1	69503000	67449000
Coatomer subunit beta	COPB2	4	5	20.865	5.4	6.5	1.1	42325000	64255000

## Sheet: Table S6
Table S6. Top 20 SIRT7-interacting proteins ranked by sequence coverage difference
Rank	Gene Name	Protein Name	Unique Peptides (SIRT7)	Unique Peptides (IgG)	Peptide Enrichment	Coverage SIRT7 (%)	Coverage IgG (%)	Coverage Difference (%)	Intensity Fold Enrichment	Score
1	SIRT7	NAD-dependent protein deacetylase sirtuin-7	19	2	17	53	7.2	45.8	597.813	212.64
2	DNMT1	DNA (cytosine-5)-methyltransferase 1	8	1	7	26.7	5.5	21.2	2.87507	33.209
3	KRT4	Keratin, type II cytoskeletal 4	6	1	5	27.7	7.5	20.2	20.9857	45.512
4	NOP14	Nucleolar protein 14	18	5	13	26.7	7.5	19.2	3.08903	108.51
5	PAM16	Mitochondrial import inner membrane translocase subunit TIM16	1	0	1	18.4	0	18.4		27.575
6	RCL1	RNA 3-terminal phosphate cyclase-like protein	8	2	6	23.1	6.4	16.7	4.8339	38.7
7	NGDN	Neuroguidin	5	1	4	21.9	5.7	16.2	1.17669	78.213
8	RPL23	60S ribosomal protein L23	7	5	2	52.1	36.4	15.7	1.16315	41.016
9	EMG1	Ribosomal RNA small subunit methyltransferase NEP1	6	4	2	36.1	20.5	15.6	1.11389	27.845
10	BCAS2	Pre-mRNA-splicing factor SPF27	4	2	2	27.6	12.4	15.2	2.78489	31.855
11	ALDOA	Fructose-bisphosphate aldolase A	6	3	3	26.9	12.1	14.8	1.22939	36.804
12	NLE1	Notchless protein homolog 1	8	5	3	26	11.3	14.7	1.26409	30.966
13	H2AFY2	Core histone macro-H2A.2	10	6	4	38.2	23.9	14.3	0.930351	139.96
14	PCBP1	Poly(rC)-binding protein 1	4	3	1	28.7	14.9	13.8	1.38992	75.194
15	RFC2	Replication factor C subunit 2	7	4	3	29.4	16.4	13	1.76857	101.17
16	OLA1	Obg-like ATPase 1	6	2	4	19.4	6.6	12.8	7.12465	21.304
17	HDGFRP3	Hepatoma-derived growth factor-related protein 3	2	2	0	27.6	15.3	12.3	0.302022	25.255
18	POLB	DNA polymerase beta	5	3	2	22.1	9.9	12.2	1.44888	37.135
19	POLR1C	DNA-directed RNA polymerases I and III subunit RPAC1	3	0	3	12.1	0	12.1		27.536
20	RPL22	60S ribosomal protein L22	3	2	1	30.5	18.8	11.7	2.46562	24.244

## Sheet: Table S7
Table S7. Technical Replicate Data for Methylation Analysis
Sample ID	Sample Type	Replicate 1 (%)	Replicate 2 (%)	Replicate 3 (%)	Mean (%)	CV (%)
T1	Tumor	14.76	14.8	14.5	14.6867	1.10911
N1	Normal	14.2	14.6	14.8	14.5333	2.1021
T2	Tumor	20.9	20.5	20.7	20.7	0.966184
N2	Normal	13.98	13.8	13.6	13.7933	1.37811
T3	Tumor	19.08	19.3	19.7	19.36	1.62358
N3	Normal	13.37	13.5	13.5	13.4567	0.557757
T4	Tumor	16.89	16.44	17	16.7767	1.76855
N4	Normal	13.2	13.3	12.9	13.1333	1.58502
T5	Tumor	13.77	13.82	13.42	13.67	1.59433
N5	Normal	12.8	12.6	13	12.8	1.5625
T6	Tumor	17.91	17.9	17.4	17.7367	1.64408
N6	Normal	19.88	19.7	19.7	19.76	0.525926
T7	Tumor	14.75	15.2	14.9	14.95	1.53263
N7	Normal	18.78	18.7	18.3	18.5933	1.3831
T8	Tumor	15.19	14.9	15	15.03	0.980101
N8	Normal	11.71	11.5	11.9	11.7033	1.70963
T9	Tumor	14.77	15.3	14.9	14.99	1.84273
N9	Normal	12.17	12	11.9	12.0233	1.13533
T10	Tumor	15.71	15.2	15.3	15.4033	1.75447
N10	Normal	12.34	12.2	11.8	12.1133	2.31347
Footnote: For each DNA sample, the same bisulfite-converted template was measured in three independent technical runs (Replicates 1–3) using the same pyrosequencing assay. Values are reported as percent methylation (%) for the targeted MEN1 promoter region, which interrogates nine CpG sites spanning −67 to −2 bp relative to the transcription start site (TSS). Mean (%) represents the average of th…

## Sheet: Table S8
Table S8. Detailed Information of Analyzed CpG Sites in MEN1 Promoter
CpG Site	Position Relative to TSS (bp)	Sequence Context (±10 bp)
CpG #1	-67	AGGAGGCTCCCCG
CpG #2	-63	GCCGAACCTG
CpG #3	-53	CCCGACCCTCCCT
CpG #4	-38	CCCCCGGCTTG
CpG #5	-21	CCTTGCAGGCCG
CpG #6	-18	CCGCCCAC
CpG #7	-11	CCCACCG
CpG #8	-7	CCCGC
CpG #9	-2	CG CCATG

## Sheet: Table S9
Table S9. Quantitative co-localization metrics for SIRT7 and DNMT1 immunofluorescence
Cell line	Condition	n	Pearson correlation coefficient (PCC, mean ± SEM)	Manders coefficient M1 (SIRT7 overlapping with DNMT1, mean ± SEM)	Manders coefficient M2 (DNMT1 overlapping with SIRT7, mean ± SEM)
BON-1	Experimental co-localization	20	0.64 ± 0.032	0.77 ± 0.050	0.61 ± 0.033
BON-1	Control: Channel scrambling	20	0.08 ± 0.03	0.09 ± 0.04	0.07 ± 0.03
QGP-1	Experimental co-localization	20	0.88 ± 0.043	0.93 ± 0.044	0.68 ± 0.097
QGP-1	Control: Channel scrambling	20	0.07 ± 0.02	0.06 ± 0.03	0.05 ± 0.02
Footnote: n denotes the number of analyzed cells (ROIs). Channel scrambling served as the negative control. Values are mean ± SEM.

## Sheet: Table S10
Table S10. Methylation levels of nine CpG probes within the MEN1 promoter stratified by SIRT7 expression in PanNETs (GSE117853)
CpG	n_High	n_Low	median_High	median_Low	Δβ	P value	FDR
cg00000948	10	10	0.901841	0.856261	0.0455795	0.035463	0.22141
cg00000363	10	10	0.146725	0.0958487	0.0508761	0.0630128	0.22141
cg00000165	10	10	0.156122	0.0906139	0.0655081	0.105122	0.22141
cg00000289	10	10	0.708383	0.63841	0.0699731	0.123005	0.22141
cg00001349	10	10	0.799533	0.751844	0.0476891	0.123005	0.22141
cg00001583	10	10	0.0387557	0.0212192	0.0175364	0.352681	0.529022
cg00001261	10	10	0.550206	0.480664	0.0695415	0.630529	0.81068
cg00000292	10	10	0.640933	0.619958	0.020975	0.739364	0.831785
cg00000029	10	10	0.40326	0.253874	0.149387	0.911797	0.911797
Footnote: median_High: The median methylation value of the top tertile of SIRT7 expression; median_Low: The median methylation value of the bottom tertile of SIRT7 expression; DeltaBeta (Δβ): The difference in median methylation values between the SIRT7-high and SIRT7-low groups, calculated as the median_High minus the median_Low; P value: Statistical significance of the observed difference in me…

[truncated: 3 more sheets: Table S11, Table S12, Table S13]
